# Supplementary material for: Data on Support Vector Machines (SVM) model to forecast photovoltaic power
Source: Data Brief. 2016 Aug 18;9:13–6. doi: 10.1016/j.dib.2016.08.024 (PMC5008053; doi:10.1016/j.dib.2016.08.024)
Supplement: Supplementary file 2 — Supplementary material [file mmc2.xlsx]

## Sheet: Output train set
	PV power train set
	Ahead hour[hour]	1	3	6	12	24
	day/month/year h:m
	2012-03-06	0	0	0.00344841	0.346767	0.422609
	2012-03-06 01:00:00	0	0	0.0292122	0.400823	0.422609
	2012-03-06 02:00:00	0	0	0.0904934	0.480528	0.422609
	2012-03-06 03:00:00	0	0.00549482	0.192655	0.517423	0.422609
	2012-03-06 04:00:00	0	0.0465478	0.275664	0.538149	0.422609
	2012-03-06 05:00:00	0.0106538	0.144196	0.381375	0.540207	0.422609
	2012-03-06 06:00:00	0.0902507	0.306984	0.458182	0.540207	0.425146
	2012-03-06 07:00:00	0.268924	0.433759	0.526158	0.537597	0.439806
	2012-03-06 08:00:00	0.504954	0.56115	0.605708	0.518098	0.459813
	2012-03-06 09:00:00	0.572082	0.58589	0.593177	0.471719	0.484941
	2012-03-06 10:00:00	0.583049	0.536911	0.5184	0.394399	0.492952
	2012-03-06 11:00:00	0.563888	0.572453	0.43811	0.331576	0.520496
	2012-03-06 12:00:00	0.457957	0.481688	0.332399	0.25157	0.498193
	2012-03-06 13:00:00	0.54603	0.402937	0.255592	0.19344	0.469871
	2012-03-06 14:00:00	0.475979	0.29346	0.184168	0.139384	0.434737
	2012-03-06 15:00:00	0.235216	0.125648	0.0788535	0.0596788	0.376448
	2012-03-06 16:00:00	0.0930049	0.0479683	0.0301037	0.0227834	0.349262
	2012-03-06 17:00:00	0.00840036	0.00433258	0.00271902	0.00205784	0.333429
	2012-03-06 18:00:00	0	0	0	0.00324316	0.331819
	2012-03-06 19:00:00	0	0	0	0.0245928	0.331819
	2012-03-06 20:00:00	0	0	0	0.0696659	0.331819
	2012-03-06 21:00:00	0	0	0	0.148166	0.331819
	2012-03-06 22:00:00	0	0	0	0.235725	0.331819
	2012-03-06 23:00:00	0	0	0	0.333758	0.331819
	2012-03-07 00:00:00	0	0	0.00428518	0.385254	0.331819
	2012-03-07 01:00:00	0	0	0.0324945	0.40718	0.331819
	2012-03-07 02:00:00	0	0	0.0920494	0.416326	0.331819
	2012-03-07 03:00:00	0	0.00682818	0.195771	0.421522	0.331819
	2012-03-07 04:00:00	0	0.0517779	0.311463	0.423666	0.331819
	2012-03-07 05:00:00	0.013239	0.146675	0.440993	0.424154	0.331819
	2012-03-07 06:00:00	0.100391	0.311949	0.509035	0.424154	0.331819
	2012-03-07 07:00:00	0.271146	0.489469	0.533721	0.420911	0.329424
	2012-03-07 08:00:00	0.504441	0.650917	0.517596	0.399561	0.322226
	2012-03-07 09:00:00	0.677875	0.664441	0.464907	0.354488	0.315398
	2012-03-07 10:00:00	0.75761	0.545331	0.364018	0.275988	0.299506
	2012-03-07 11:00:00	0.610397	0.380237	0.24897	0.188429	0.29156
	2012-03-07 12:00:00	0.299721	0.18478	0.11944	0.0903961	0.271153
	2012-03-07 13:00:00	0.126838	0.0808727	0.0513979	0.0388996	0.283068
	2012-03-07 14:00:00	0.0585459	0.0357357	0.0224268	0.0169733	0.313091
	2012-03-07 15:00:00	0.0299646	0.0164812	0.0103432	0.00782806	0.327857
	2012-03-07 16:00:00	0.0107414	0.00554002	0.00347677	0.00263133	0.338729
	2012-03-07 17:00:00	0.00199055	0.00102665	0.000644297	0.000487625	0.341693
	2012-03-07 18:00:00	0	0	0	0	0.341312
	2012-03-07 19:00:00	0	0	0	0.000180942	0.341312
	2012-03-07 20:00:00	0	0	0	0.0123302	0.341312
	2012-03-07 21:00:00	0	0	0	0.0486751	0.341312
	2012-03-07 22:00:00	0	0	0	0.10686	0.341312
	2012-03-07 23:00:00	0	0	0	0.184262	0.341312
	2012-03-08 00:00:00	0	0	0	0.25621	0.341312
	2012-03-08 01:00:00	0	0	0.000239079	0.322936	0.341312
	2012-03-08 02:00:00	0	0	0.0162918	0.383241	0.341312
	2012-03-08 03:00:00	0	0	0.0643142	0.411261	0.341312
	2012-03-08 04:00:00	0	0.000380957	0.141194	0.430355	0.341312
	2012-03-08 05:00:00	0	0.02596	0.243465	0.436288	0.341312
	2012-03-08 06:00:00	0.000738631	0.102481	0.33853	0.436288	0.343765
	2012-03-08 07:00:00	0.0503333	0.224984	0.426695	0.436288	0.36099
	2012-03-08 08:00:00	0.197959	0.387566	0.506136	0.436107	0.38313
	2012-03-08 09:00:00	0.385885	0.513466	0.527106	0.423957	0.415137
	2012-03-08 10:00:00	0.553485	0.577431	0.504313	0.387612	0.42143
	2012-03-08 11:00:00	0.609665	0.581893	0.435271	0.329427	0.412141
	2012-03-08 12:00:00	0.566086	0.477924	0.333	0.252025	0.397904
	2012-03-08 13:00:00	0.518557	0.366646	0.237936	0.180078	0.367703
	2012-03-08 14:00:00	0.360552	0.23865	0.149771	0.113351	0.329739
	2012-03-08 15:00:00	0.192326	0.111685	0.0700906	0.0530468	0.299067
	2012-03-08 16:00:00	0.102163	0.0526916	0.0330678	0.0250268	0.286344
	2012-03-08 17:00:00	0.0242183	0.0124909	0.00783895	0.00593277	0.272769
	2012-03-08 18:00:00	0	0	0	0.00313582	0.268128
	2012-03-08 19:00:00	0	0	0	0.0251541	0.268128
	2012-03-08 20:00:00	0	0	0	0.0536356	0.268128
	2012-03-08 21:00:00	0	0	0	0.106698	0.268128
	2012-03-08 22:00:00	0	0	0	0.151087	0.268128
	2012-03-08 23:00:00	0	0	0	0.197399	0.268128
	2012-03-09 00:00:00	0	0	0.00414336	0.256602	0.268128
	2012-03-09 01:00:00	0	0	0.033236	0.289945	0.268128
	2012-03-09 02:00:00	0	0	0.0708686	0.308143	0.268128
	2012-03-09 03:00:00	0	0.00660218	0.14098	0.32924	0.268128
	2012-03-09 04:00:00	0	0.0529595	0.199631	0.340997	0.268128
	2012-03-09 05:00:00	0.0128009	0.112925	0.260823	0.342739	0.268128
	2012-03-09 06:00:00	0.102682	0.224642	0.339048	0.342739	0.268892
	2012-03-09 07:00:00	0.206147	0.311497	0.37896	0.339603	0.270559
	2012-03-09 08:00:00	0.332872	0.362646	0.373913	0.317585	0.266669
	2012-03-09 09:00:00	0.397809	0.427328	0.364156	0.289103	0.276983
	2012-03-09 10:00:00	0.370254	0.38581	0.309579	0.236041	0.268416
	2012-03-09 11:00:00	0.430728	0.330668	0.253229	0.191652	0.263109
	2012-03-09 12:00:00	0.377785	0.277579	0.192037	0.14534	0.253963
	2012-03-09 13:00:00	0.210397	0.177684	0.113812	0.0861363	0.243072
	2012-03-09 14:00:00	0.160408	0.111152	0.0697563	0.0527938	0.253671
	2012-03-09 15:00:00	0.134112	0.0728371	0.0457107	0.0345953	0.25728
	2012-03-09 16:00:00	0.0551031	0.0284201	0.0178357	0.0134986	0.247111
	2012-03-09 17:00:00	0.00711089	0.00366752	0.00230164	0.00174195	0.23918
	2012-03-09 18:00:00	0	0	0	0.000976783	0.237817
	2012-03-09 19:00:00	0	0	0	0.00624405	0.237817
	2012-03-09 20:00:00	0	0	0	0.0232894	0.237817
	2012-03-09 21:00:00	0	0	0	0.0649553	0.237817
	2012-03-09 22:00:00	0	0	0	0.107066	0.237817
	2012-03-09 23:00:00	0	0	0	0.144671	0.237817
	2012-03-10 00:00:00	0	0	0.00129062	0.179293	0.237817
	2012-03-10 01:00:00	0	0	0.00825025	0.224574	0.237817
	2012-03-10 02:00:00	0	0	0.0307723	0.271466	0.237817
	2012-03-10 03:00:00	0	0.00205652	0.0858253	0.294277	0.237817
	2012-03-10 04:00:00	0	0.0131463	0.141466	0.302375	0.237817
	2012-03-10 05:00:00	0.00398736	0.0490337	0.191154	0.303994	0.237817
	2012-03-10 06:00:00	0.025489	0.136757	0.236899	0.303994	0.238893
	2012-03-10 07:00:00	0.0910832	0.22336	0.295439	0.303017	0.249948
	2012-03-10 08:00:00	0.239667	0.291445	0.350437	0.29775	0.268501
	2012-03-10 09:00:00	0.341986	0.32845	0.358055	0.280705	0.282919
	2012-03-10 10:00:00	0.325411	0.336062	0.313702	0.239039	0.282115
	2012-03-10 11:00:00	0.294839	0.346129	0.260201	0.196928	0.291985
	2012-03-10 12:00:00	0.326174	0.314981	0.210513	0.159323	0.30143
	2012-03-10 13:00:00	0.376264	0.259138	0.164768	0.124702	0.321079
	2012-03-10 14:00:00	0.284536	0.167211	0.104937	0.0794199	0.338783
	2012-03-10 15:00:00	0.126174	0.0684851	0.0429795	0.0325282	0.340719
	2012-03-10 16:00:00	0.039667	0.0204587	0.0128393	0.00971722	0.339671
	2012-03-10 17:00:00	0.00661012	0.00340924	0.00213955	0.00161928	0.335356
	2012-03-10 18:00:00	0	0	0	0.00137547	0.334089
	2012-03-10 19:00:00	0	0	0	0.0164826	0.334089
	2012-03-10 20:00:00	0	0	0	0.0454656	0.334089
	2012-03-10 21:00:00	0	0	0	0.0809411	0.334089
	2012-03-10 22:00:00	0	0	0	0.12158	0.334089
	2012-03-10 23:00:00	0	0	0	0.176307	0.334089
	2012-03-11 00:00:00	0	0	0.0018174	0.225985	0.334089
	2012-03-11 01:00:00	0	0	0.0217785	0.285723	0.334089
	2012-03-11 02:00:00	0	0	0.0600736	0.353635	0.334089
	2012-03-11 03:00:00	0	0.00289592	0.106947	0.403002	0.334089
	2012-03-11 04:00:00	0	0.0347026	0.160643	0.424473	0.334089
	2012-03-11 05:00:00	0.00561485	0.0957236	0.232954	0.427055	0.334102
	2012-03-11 06:00:00	0.0672843	0.170414	0.298593	0.427055	0.335664
	2012-03-11 07:00:00	0.179982	0.253078	0.375708	0.425679	0.341509
	2012-03-11 08:00:00	0.263128	0.336495	0.445479	0.410572	0.343208
	2012-03-11 09:00:00	0.310707	0.380066	0.472412	0.381589	0.339818
	2012-03-11 10:00:00	0.389296	0.43115	0.453907	0.346114	0.370365
	2012-03-11 11:00:00	0.426196	0.488571	0.403624	0.305475	0.42484
	2012-03-11 12:00:00	0.446653	0.477285	0.331313	0.250748	0.471533
	2012-03-11 13:00:00	0.521085	0.417897	0.265673	0.20107	0.508704
	2012-03-11 14:00:00	0.478746	0.29756	0.186741	0.141331	0.525386
	2012-03-11 15:00:00	0.289168	0.154578	0.0970093	0.0734197	0.514958
	2012-03-11 16:00:00	0.0981879	0.0506415	0.0317813	0.0240531	0.491669
	2012-03-11 17:00:00	0.0105411	0.00543671	0.00341194	0.00259913	0.477487
	2012-03-11 18:00:00	0	0	0	0.00201337	0.475497
	2012-03-11 19:00:00	0	0	0	0.0108596	0.475497
	2012-03-11 20:00:00	0	0	0	0.0281396	0.475497
	2012-03-11 21:00:00	0	0	0	0.0527892	0.475497
	2012-03-11 22:00:00	0	0	0	0.127311	0.475497
	2012-03-11 23:00:00	0	0	2.2287e-05	0.237584	0.475497
	2012-03-12 00:00:00	0	0	0.00266026	0.351997	0.475497
	2012-03-12 01:00:00	0	0	0.0143488	0.44919	0.475497
	2012-03-12 02:00:00	0	3.5513e-05	0.0371808	0.530252	0.475497
	2012-03-12 03:00:00	0	0.00423896	0.0697502	0.584834	0.475497
	2012-03-12 04:00:00	6.88554e-05	0.0228639	0.168216	0.604431	0.475497
	2012-03-12 05:00:00	0.00821884	0.0592453	0.313919	0.607773	0.475525
	2012-03-12 06:00:00	0.0442615	0.111107	0.465071	0.607795	0.479159
	2012-03-12 07:00:00	0.106651	0.263803	0.590853	0.605798	0.498881
	2012-03-12 08:00:00	0.171162	0.477346	0.686272	0.596952	0.54091
	2012-03-12 09:00:00	0.404832	0.681852	0.735559	0.579672	0.596569
	2012-03-12 10:00:00	0.754355	0.834584	0.728883	0.555023	0.658464
	2012-03-12 11:00:00	0.917198	0.848353	0.634833	0.4805	0.690107
	2012-03-12 12:00:00	0.863804	0.731102	0.489182	0.370228	0.691747
	2012-03-12 13:00:00	0.727658	0.531474	0.338007	0.255814	0.682753
	2012-03-12 14:00:00	0.553717	0.333883	0.209587	0.158622	0.672985
	2012-03-12 15:00:00	0.302807	0.163295	0.10248	0.0775599	0.65415
	2012-03-12 16:00:00	0.0936434	0.0483783	0.030361	0.0229782	0.630314
	2012-03-12 17:00:00	0.0138024	0.00711874	0.00446753	0.00341644	0.617382
	2012-03-12 18:00:00	0.00015649	8.07113e-05	5.06523e-05	0.00473671	0.614803
	2012-03-12 19:00:00	0	0	0	0.0319041	0.614773
	2012-03-12 20:00:00	0	0	0	0.094475	0.614773
	2012-03-12 21:00:00	0	0	0	0.182902	0.614773
	2012-03-12 22:00:00	0	0	0	0.28667	0.614773
	2012-03-12 23:00:00	0	0	4.66001e-05	0.40164	0.614773
	2012-03-13 00:00:00	0	0	0.00620795	0.514008	0.614773
	2012-03-13 01:00:00	0	0	0.0421549	0.616926	0.614773
	2012-03-13 02:00:00	0	7.42544e-05	0.12483	0.701632	0.614773
	2012-03-13 03:00:00	0	0.00989198	0.241668	0.758618	0.614773
	2012-03-13 04:00:00	0.00014397	0.0671712	0.378776	0.782731	0.614773
	2012-03-13 05:00:00	0.0191794	0.198908	0.530686	0.785798	0.614822
	2012-03-13 06:00:00	0.130093	0.385009	0.679112	0.785809	0.618447
	2012-03-13 07:00:00	0.36648	0.593664	0.808935	0.781145	0.640134
	2012-03-13 08:00:00	0.616394	0.778444	0.88491	0.75394	0.668438
	2012-03-13 09:00:00	0.784564	0.883288	0.877531	0.691369	0.688627
	2012-03-13 10:00:00	0.892917	0.913797	0.792552	0.602942	0.698959
	2012-03-13 11:00:00	0.928027	0.873664	0.659497	0.499174	0.697006
	2012-03-13 12:00:00	0.878827	0.751584	0.507647	0.384204	0.684064
	2012-03-13 13:00:00	0.765904	0.56577	0.359175	0.271835	0.651638
	2012-03-13 14:00:00	0.578404	0.355543	0.22319	0.168917	0.617581
	2012-03-13 15:00:00	0.331057	0.1773	0.111269	0.0842118	0.581616
	2012-03-13 16:00:00	0.110951	0.0573212	0.0359733	0.0272257	0.55422
	2012-03-13 17:00:00	0.012707	0.00655376	0.00411297	0.00317569	0.537781
	2012-03-13 18:00:00	0.000187788	9.68536e-05	6.07828e-05	0.00477811	0.535553
	2012-03-13 19:00:00	0	0	0	0.0371162	0.535517
	2012-03-13 20:00:00	0	0	0	0.100503	0.535517
	2012-03-13 21:00:00	0	0	0	0.188879	0.535517
	2012-03-13 22:00:00	0	0	0	0.290514	0.535517
	2012-03-13 23:00:00	0	0	8.30698e-05	0.391785	0.535517
	2012-03-14 00:00:00	0	0	0.00625252	0.490213	0.535517
	2012-03-14 01:00:00	0	0	0.0490416	0.561132	0.535517
	2012-03-14 02:00:00	0	0.000132367	0.132794	0.620516	0.535517
	2012-03-14 03:00:00	0	0.009963	0.249566	0.659249	0.535517
	2012-03-14 04:00:00	0.000256643	0.0781447	0.383855	0.681215	0.535517
	2012-03-14 05:00:00	0.0193171	0.211599	0.517664	0.684315	0.535554
	2012-03-14 06:00:00	0.151257	0.397535	0.647634	0.68447	0.538811
	2012-03-14 07:00:00	0.390949	0.601687	0.73517	0.679801	0.556651
	2012-03-14 08:00:00	0.619517	0.746722	0.770845	0.647417	0.579286
	2012-03-14 09:00:00	0.77565	0.820498	0.738269	0.58403	0.599025
	2012-03-14 10:00:01	0.828287	0.783742	0.650521	0.495654	0.611842
	2012-03-14 11:00:01	0.815198	0.694789	0.520329	0.394019	0.617934
	2012-03-14 12:00:01	0.691296	0.563119	0.386807	0.292748	0.623251
	2012-03-14 13:00:01	0.531914	0.402136	0.256754	0.19432	0.621078
	2012-03-14 14:00:01	0.400526	0.259351	0.16305	0.123401	0.629947
	2012-03-14 15:00:01	0.247779	0.134781	0.0845853	0.0640168	0.627147
	2012-03-14 16:00:01	0.102325	0.0532339	0.0334082	0.0252844	0.616144
	2012-03-14 17:00:01	0.0135457	0.00698637	0.00438446	0.00336584	0.601605
	2012-03-14 18:00:01	0.000888861	0.00045844	0.000287705	0.00449136	0.599245
	2012-03-14 19:00:01	0	0	0	0.0317477	0.599075
	2012-03-14 20:00:01	0	0	0	0.0930658	0.599075
	2012-03-14 21:00:01	0	0	0	0.181683	0.599075
	2012-03-14 22:00:01	0	0	0	0.286444	0.599075
	2012-03-14 23:00:01	0	0	6.28089e-05	0.395865	0.599075
	2012-03-15 00:00:01	0	0	0.00564672	0.503932	0.599075
	2012-03-15 01:00:01	0	0	0.0419482	0.599584	0.599075
	2012-03-15 02:00:01	0	0.000100082	0.122968	0.681839	0.599075
	2012-03-15 03:00:01	0	0.00899769	0.240057	0.737644	0.599075
	2012-03-15 04:00:01	0.000194047	0.0668419	0.378478	0.762312	0.599075
	2012-03-15 05:00:01	0.0174455	0.195941	0.523056	0.765693	0.599152
	2012-03-15 06:00:01	0.129404	0.382417	0.665782	0.76573	0.603457
	2012-03-15 07:00:01	0.362461	0.594084	0.786582	0.761504	0.626978
	2012-03-15 08:00:01	0.612056	0.766615	0.858964	0.73403	0.656941
	2012-03-15 09:00:01	0.789396	0.865041	0.85168	0.672712	0.679957
	2012-03-15 10:00:01	0.87432	0.87985	0.767184	0.584095	0.692342
	2012-03-15 11:00:01	0.887816	0.832466	0.633231	0.479333	0.696294
	2012-03-15 12:00:01	0.831605	0.719583	0.488764	0.369912	0.695619
	2012-03-15 13:00:01	0.726237	0.543994	0.345975	0.261845	0.687837
	2012-03-15 14:00:01	0.563582	0.349728	0.219592	0.166194	0.679095
	2012-03-15 15:00:01	0.328503	0.176725	0.110908	0.0839389	0.614746
	2012-03-15 16:00:01	0.1145	0.0592324	0.0371727	0.0281335	0.583514
	2012-03-15 17:00:01	0.0141467	0.0072963	0.00457897	0.00356365	0.566808
	2012-03-15 18:00:01	0.000344277	0.000177565	0.000111435	0.00573342	0.564257
	2012-03-15 19:00:01	0	0	0	0.0399407	0.564191
	2012-03-15 20:00:01	0	0	0	0.105716	0.564191
	2012-03-15 21:00:01	0	0	0	0.196454	0.564191
	2012-03-15 22:00:01	0	0	0	0.300903	0.564191
	2012-03-15 23:00:01	0	0	0.00012967	0.410716	0.564191
	2012-03-16 00:00:01	0	0	0.00746412	0.519274	0.564191
	2012-03-16 01:00:01	0	0	0.0527736	0.617394	0.564191
	2012-03-16 02:00:01	0	0.000206621	0.139683	0.70187	0.564191
	2012-03-16 03:00:01	0	0.0118936	0.259575	0.70187	0.564191
	2012-03-16 04:00:01	0.000400613	0.0840915	0.397582	0.717753	0.564191
	2012-03-16 05:00:01	0.0230603	0.222576	0.542679	0.721066	0.5643
	2012-03-16 06:00:01	0.162643	0.41341	0.685986	0.721088	0.568737
	2012-03-16 07:00:01	0.408488	0.621629	0.808297	0.715537	0.591142
	2012-03-16 08:00:01	0.63891	0.780633	0.874605	0.681245	0.615616
	2012-03-16 09:00:01	0.796776	0.870707	0.787696	0.61547	0.633158
	2012-03-16 10:00:01	0.874646	0.886249	0.68879	0.524732	0.642843
	2012-03-16 11:00:01	0.891421	0.844198	0.555161	0.420283	0.645355
	2012-03-16 12:00:01	0.843686	0.612996	0.410223	0.31047	0.637297
	2012-03-16 13:00:01	0.745379	0.417878	0.266786	0.201912	0.629659
	2012-03-16 14:00:01	0.344841	0.218272	0.13714	0.103792	0.61606
	2012-03-16 15:00:01	0.0648368	0.0406688	0.0255227	0.0193164	0.592945
	2012-03-16 16:00:01	0.0783637	0.0406688	0.0255227	0.0193164	0.611887
	2012-03-16 17:00:01	0.0140152	0.0072285	0.00453642	0.00357285	0.602268
	2012-03-16 18:00:01	0.000488248	0.000251819	0.000158035	0.00602937	0.599735
	2012-03-16 19:00:01	0	0	0	0.0401002	0.599641
	2012-03-16 20:00:01	0	0	0	0.105677	0.599641
	2012-03-16 21:00:01	0	0	0	0.193875	0.599641
	2012-03-16 22:00:01	0	0	0	0.296993	0.599641
	2012-03-16 23:00:01	0	0	0.000184374	0.404652	0.599641
	2012-03-17 00:00:01	0	0	0.00780856	0.504166	0.599641
	2012-03-17 01:00:01	0	0	0.0529843	0.60296	0.599641
	2012-03-17 02:00:01	0	0.000293789	0.13963	0.683697	0.599641
	2012-03-17 03:00:01	0	0.0124425	0.256167	0.738626	0.599641
	2012-03-17 04:00:01	0.000569622	0.0844272	0.392416	0.762838	0.599641
	2012-03-17 05:00:01	0.0241244	0.222492	0.534665	0.766426	0.599641
	2012-03-17 06:00:01	0.163125	0.407892	0.665968	0.766362	0.602991
	2012-03-17 07:00:01	0.407261	0.612847	0.788881	0.760592	0.608182
	2012-03-17 08:00:01	0.62773	0.767529	0.850383	0.726401	0.608887
	2012-03-17 09:00:01	0.780977	0.838981	0.836314	0.660825	0.614755
	2012-03-17 10:00:01	0.860418	0.86129	0.751769	0.572626	0.626987
	2012-03-17 11:00:01	0.845707	0.81417	0.620262	0.469509	0.631305
	2012-03-17 12:00:01	0.809521	0.70315	0.478111	0.36185	0.630569
	2012-03-17 13:00:01	0.732872	0.544611	0.346624	0.262336	0.629034
	2012-03-17 14:00:01	0.553804	0.344163	0.216087	0.163541	0.614883
	2012-03-17 15:00:01	0.323063	0.174336	0.109409	0.0828042	0.594441
	2012-03-17 16:00:01	0.113486	0.05869	0.0368323	0.0278759	0.570623
	2012-03-17 17:00:01	0.0149541	0.00771277	0.00484033	0.00366332	0.554648
	2012-03-17 18:00:01	0.00030672	0.000158194	9.92785e-05	0.00449596	0.551886
	2012-03-17 19:00:01	0	0	0	0.0168276	0.551828
	2012-03-17 20:00:01	0	0	0	0.0519182	0.551828
	2012-03-17 21:00:01	0	0	0	0.124996	0.551828
	2012-03-17 22:00:01	0	0	0	0.228831	0.551828
	2012-03-17 23:00:01	0	0	0	0.337467	0.551828
	2012-03-18 00:00:01	0	0	0.00584122	0.444186	0.551828
	2012-03-18 01:00:01	0	0	0.0222343	0.541737	0.551828
	2012-03-18 02:00:01	0	0	0.0685994	0.622444	0.551828
	2012-03-18 03:00:01	0	0.00930763	0.165157	0.67705	0.551828
	2012-03-18 04:00:01	0	0.035429	0.302354	0.701532	0.551828
	2012-03-18 05:00:01	0.0180464	0.109309	0.445894	0.705324	0.551897
	2012-03-18 06:00:01	0.0686927	0.263167	0.586902	0.705383	0.554751
	2012-03-18 07:00:01	0.193891	0.472474	0.709955	0.700962	0.561452
	2012-03-18 08:00:01	0.441557	0.675076	0.800199	0.688555	0.574032
	2012-03-18 09:00:01	0.722181	0.825883	0.825985	0.653465	0.59017
	2012-03-18 10:00:01	0.867334	0.877409	0.761776	0.580387	0.61107
	2012-03-18 11:00:01	0.879109	0.828714	0.62959	0.476552	0.614189
	2012-03-18 12:00:01	0.833858	0.71496	0.486126	0.367916	0.611679
	2012-03-18 13:00:01	0.72767	0.541818	0.345118	0.261197	0.604019
	2012-03-18 14:00:01	0.552365	0.344418	0.216225	0.163646	0.590281
	2012-03-18 15:00:01	0.322851	0.17462	0.109587	0.0829391	0.568894
	2012-03-18 16:00:01	0.11542	0.0596521	0.0374361	0.0283328	0.547263
	2012-03-18 17:00:01	0.0157178	0.00810664	0.00508752	0.00393933	0.531348
	2012-03-18 18:00:01	0.000237864	0.000122681	7.69915e-05	0.00379519	0.528523
	2012-03-18 19:00:01	0	0	0	0.0167234	0.528477
	2012-03-18 20:00:01	0	0	0	0.0452111	0.528477
	2012-03-18 21:00:01	0	0	0	0.100931	0.528477
	2012-03-18 22:00:01	0	0	0	0.200723	0.528477
	2012-03-18 23:00:01	0	0	0.000117513	0.308545	0.528477
	2012-03-19 00:00:01	0	0	0.00493759	0.413973	0.528477
	2012-03-19 01:00:01	0	0	0.0220966	0.5109	0.528477
	2012-03-19 02:00:01	0	0.00018725	0.0597373	0.590891	0.528477
	2012-03-19 03:00:01	0	0.00786774	0.133359	0.644259	0.528477
	2012-03-19 04:00:01	0.000363056	0.0352095	0.265215	0.671215	0.528477
	2012-03-19 05:00:01	0.0152546	0.0951877	0.40768	0.675354	0.52865
	2012-03-19 06:00:01	0.067904	0.212313	0.546865	0.675446	0.534261
	2012-03-19 07:00:01	0.169303	0.414737	0.670114	0.671798	0.556019
	2012-03-19 08:00:01	0.343745	0.614403	0.758646	0.658812	0.59522
	2012-03-19 09:00:01	0.634822	0.776394	0.791521	0.630324	0.639123
	2012-03-19 10:00:01	0.84751	0.863152	0.753516	0.574604	0.668944
	2012-03-19 11:00:01	0.870514	0.82146	0.627128	0.474811	0.669628
	2012-03-19 12:00:01	0.82604	0.706815	0.484903	0.36699	0.659952
	2012-03-19 13:00:01	0.7222	0.541599	0.345601	0.261562	0.651579
	2012-03-19 14:00:01	0.54439	0.346242	0.217531	0.164635	0.63553
	2012-03-19 15:00:01	0.327896	0.178211	0.11184	0.0846443	0.61543
	2012-03-19 16:00:01	0.126932	0.0658475	0.0413242	0.0312754	0.592475
	2012-03-19 17:00:01	0.0176333	0.00909455	0.0057075	0.00454043	0.575396
	2012-03-19 18:00:01	0.000738631	0.000380957	0.000239079	0.00766245	0.572283
	2012-03-19 19:00:01	0	0	0	0.0389425	0.572142
	2012-03-19 20:00:01	0	0	0	0.102038	0.572142
	2012-03-19 21:00:01	0	0	0	0.186645	0.572142
	2012-03-19 22:00:01	0	0	0	0.280484	0.572142
	2012-03-19 23:00:01	0	0	0.000291757	0.381152	0.572142
	2012-03-20 00:00:01	0	0	0.0098853	0.476606	0.572142
	2012-03-20 01:00:01	0	0	0.0514546	0.57133	0.572142
	2012-03-20 02:00:01	0	0.000464897	0.134822	0.647742	0.572142
	2012-03-20 03:00:01	0	0.0157516	0.246614	0.70204	0.572142
	2012-03-20 04:00:01	0.00090138	0.0819898	0.370603	0.726065	0.572142
	2012-03-20 05:00:01	0.0305405	0.214831	0.503616	0.73119	0.572434
	2012-03-20 06:00:01	0.158067	0.392499	0.629446	0.731129	0.576693
	2012-03-20 07:00:01	0.385991	0.574781	0.745012	0.723868	0.583967
	2012-03-20 08:00:01	0.602942	0.72049	0.804405	0.692407	0.598655
	2012-03-20 09:00:01	0.72844	0.788617	0.792781	0.629312	0.615925
	2012-03-20 10:00:01	0.794003	0.809918	0.712735	0.544704	0.629184
	2012-03-20 11:00:01	0.800595	0.773227	0.595517	0.450866	0.641612
	2012-03-20 12:00:01	0.776333	0.675599	0.462715	0.350197	0.647581
	2012-03-20 13:00:01	0.698601	0.525214	0.336593	0.254744	0.650123
	2012-03-20 14:00:01	0.533573	0.336569	0.211433	0.160019	0.63894
	2012-03-20 15:00:01	0.319727	0.176028	0.110471	0.0836077	0.621436
	2012-03-20 16:00:01	0.118995	0.0617086	0.0387267	0.0293096	0.597421
	2012-03-20 17:00:01	0.0215705	0.0111252	0.00698191	0.00565829	0.581297
	2012-03-20 18:00:01	0.000650997	0.000335759	0.000210714	0.00619805	0.577371
	2012-03-20 19:00:01	0	0	0	0.0225979	0.577246
	2012-03-20 20:00:01	0	0	0	0.0728339	0.577246
	2012-03-20 21:00:01	0	0	0	0.158004	0.577246
	2012-03-20 22:00:01	0	0	0	0.25956	0.577246
	2012-03-20 23:00:01	0	0	0.000494366	0.369285	0.577246
	2012-03-21 00:00:01	0	0	0.00797875	0.477584	0.577246
	2012-03-21 01:00:01	0	0	0.0298585	0.576286	0.577246
	2012-03-21 02:00:01	0	0.000787742	0.0962353	0.656717	0.577246
	2012-03-21 03:00:01	0	0.0127136	0.208771	0.710753	0.577246
	2012-03-21 04:00:01	0.00152734	0.0475777	0.342957	0.734353	0.577246
	2012-03-21 05:00:01	0.0246502	0.153345	0.487936	0.737768	0.577572
	2012-03-21 06:00:01	0.0907202	0.331875	0.630536	0.7375	0.582976
	2012-03-21 07:00:01	0.272668	0.533766	0.753467	0.731836	0.594826
	2012-03-21 08:00:01	0.552746	0.729917	0.83786	0.715276	0.615096
	2012-03-21 09:00:01	0.762242	0.852163	0.842881	0.66504	0.575796
	2012-03-21 10:00:01	0.862477	0.880654	0.761529	0.57987	0.587985
	2012-03-21 11:00:01	0.89	0.836175	0.631855	0.478314	0.595731
	2012-03-21 12:00:01	0.845006	0.718928	0.487016	0.368589	0.595131
	2012-03-21 13:00:01	0.731245	0.540604	0.343921	0.26029	0.586648
	2012-03-21 14:00:01	0.548909	0.339985	0.213506	0.161588	0.57328
	2012-03-21 15:00:01	0.316923	0.170869	0.107233	0.0811573	0.553596
	2012-03-21 16:00:01	0.110281	0.0571016	0.0358355	0.0271214	0.531395
	2012-03-21 17:00:01	0.014372	0.00741253	0.00465191	0.0039378	0.516251
	2012-03-21 18:00:01	0.000431911	0.000222763	0.0001398	0.00780506	0.513665
	2012-03-21 19:00:01	0	0	0	0.0285107	0.513582
	2012-03-21 20:00:01	0	0	0	0.07098	0.513582
	2012-03-21 21:00:01	0	0	0	0.07098	0.513582
	2012-03-21 22:00:01	0	0	0	0.171731	0.513582
	2012-03-21 23:00:01	0	0	0.000551097	0.283189	0.513582
	2012-03-22 00:00:01	0	0	0.010173	0.392147	0.513582
	2012-03-22 01:00:01	0	0	0.0376711	0.489603	0.513582
	2012-03-22 02:00:01	0	0.000878139	0.0937858	0.571217	0.513582
	2012-03-22 03:00:01	0	0.0162101	0.0937858	0.626486	0.513582
	2012-03-22 04:00:01	0.00170261	0.0600266	0.226908	0.652143	0.513582
	2012-03-22 05:00:01	0.0314294	0.149442	0.374177	0.656386	0.513654
	2012-03-22 06:00:01	0.114682	0.148564	0.517592	0.656077	0.51555
	2012-03-22 07:00:01	0.258321	0.345354	0.636738	0.648795	0.523715
	2012-03-22 08:00:01	0.173365	0.536201	0.717077	0.627984	0.53812
	2012-03-22 09:00:01	0.41128	0.676186	0.733988	0.585514	0.550304
	2012-03-22 10:00:01	0.866264	0.881371	0.767889	0.585514	0.601255
	2012-03-22 11:00:01	0.899765	0.841079	0.640373	0.484763	0.581968
	2012-03-22 12:00:01	0.842609	0.722779	0.493248	0.373306	0.546128
	2012-03-22 13:00:01	0.730988	0.547397	0.349282	0.264348	0.515672
	2012-03-22 14:00:01	0.558774	0.351146	0.220514	0.166892	0.476775
	2012-03-22 15:00:01	0.33035	0.179544	0.112677	0.0852776	0.436364
	2012-03-22 16:00:01	0.122056	0.0631808	0.0396506	0.0300088	0.407595
	2012-03-22 17:00:01	0.0177647	0.00916235	0.00575005	0.00444382	0.392141
	2012-03-22 18:00:02	0.000444431	0.00022922	0.000143853	0.00304229	0.389033
	2012-03-22 19:00:02	0	0	0	0.020652	0.388948
	2012-03-22 20:00:02	0	0	0	0.0598766	0.388948
	2012-03-22 21:00:02	0	0	0	0.117921	0.388948
	2012-03-22 22:00:02	0	0	0	0.183049	0.388948
	2012-03-22 23:00:02	0	0	0.000121566	0.259146	0.388948
	2012-03-23 00:00:02	0	0	0.00387591	0.324792	0.388948
	2012-03-23 01:00:02	0	0	0.0272874	0.394818	0.388948
	2012-03-23 02:00:02	0	0.000193707	0.0791148	0.442553	0.388948
	2012-03-23 03:00:02	0	0.00617603	0.155809	0.472511	0.388948
	2012-03-23 04:00:02	0.000375575	0.0434808	0.241863	0.491006	0.388948
	2012-03-23 05:00:02	0.0119746	0.126065	0.34241	0.496909	0.389158
	2012-03-23 06:00:02	0.0839285	0.248077	0.429025	0.497087	0.394626
	2012-03-23 07:00:02	0.23245	0.379217	0.517796	0.494246	0.407014
	2012-03-23 08:00:02	0.397064	0.502128	0.557457	0.476527	0.4395
	2012-03-23 09:00:02	0.502807	0.557754	0.545213	0.437303	0.475565
	2012-03-23 10:00:02	0.576502	0.582981	0.492956	0.379258	0.489889
	2012-03-23 11:00:02	0.578611	0.546361	0.414703	0.31413	0.485454
	2012-03-23 12:00:02	0.553829	0.44922	0.314512	0.238033	0.485338
	2012-03-23 13:00:02	0.480717	0.349948	0.227775	0.172388	0.493436
	2012-03-23 14:00:02	0.317154	0.214944	0.13525	0.102361	0.501672
	2012-03-23 15:00:02	0.19779	0.11501	0.0721775	0.0546262	0.507278
	2012-03-23 16:00:02	0.0995963	0.0519361	0.0325937	0.024668	0.498511
	2012-03-23 17:00:02	0.0252011	0.0129977	0.00815705	0.00644186	0.488194
	2012-03-23 18:00:02	0.00110169	0.000568207	0.000356592	0.00761952	0.483659
	2012-03-23 19:00:02	0	0	0	0.0260266	0.483448
	2012-03-23 20:00:02	0	0	0	0.0852714	0.483448
	2012-03-23 21:00:02	0	0	0	0.170597	0.483448
	2012-03-23 22:00:02	0	0	0	0.24695	0.483448
	2012-03-23 23:00:02	0	0	0.000354566	0.306409	0.483448
	2012-03-24 00:00:02	0	0	0.00971106	0.382359	0.483448
	2012-03-24 01:00:02	0	0	0.0343889	0.458355	0.483448
	2012-03-24 02:00:02	0	0.000564979	0.112669	0.53891	0.483448
	2012-03-24 03:00:02	0	0.015474	0.225409	0.59381	0.483448
	2012-03-24 04:00:02	0.00109543	0.0547965	0.326294	0.612562	0.483448
	2012-03-24 05:00:02	0.0300022	0.179531	0.404858	0.617868	0.483804
	2012-03-24 06:00:02	0.105149	0.35861	0.504856	0.617707	0.491689
	2012-03-24 07:00:02	0.318087	0.504455	0.595912	0.610626	0.512136
	2012-03-24 08:00:02	0.590154	0.590319	0.677671	0.591949	0.545329
	2012-03-24 09:00:02	0.659992	0.62549	0.671931	0.532704	0.565672
	2012-03-24 10:00:02	0.554405	0.605848	0.583968	0.447379	0.570279
	2012-03-24 11:00:02	0.552759	0.614694	0.490093	0.371026	0.59259
	2012-03-24 12:00:02	0.620262	0.605096	0.411672	0.311566	0.626835
	2012-03-24 13:00:02	0.63906	0.484671	0.311319	0.235616	0.638979
	2012-03-24 14:00:02	0.552947	0.33584	0.210906	0.15962	0.625568
	2012-03-24 15:00:02	0.30066	0.166465	0.104469	0.0790657	0.594928
	2012-03-24 16:00:02	0.0982066	0.0508772	0.0319292	0.024165	0.56895
	2012-03-24 17:00:02	0.0220963	0.0113964	0.0071521	0.00586836	0.559175
	2012-03-24 18:00:02	0.000438171	0.000225992	0.000141826	0.0109102	0.555177
	2012-03-24 19:00:02	0	0	0	0.0440212	0.555093
	2012-03-24 20:00:02	0	0	0	0.105128	0.555093
	2012-03-24 21:00:02	0	0	0	0.190376	0.555093
	2012-03-24 22:00:02	0	0	0	0.281589	0.555093
	2012-03-24 23:00:02	0	0	0.000601749	0.386462	0.555093
	2012-03-25 00:00:02	0	0	0.0142738	0.489696	0.555093
	2012-03-25 01:00:02	0	0	0.058165	0.581169	0.555093
	2012-03-25 02:00:02	0	0.00095885	0.138905	0.640023	0.555093
	2012-03-25 03:00:02	0	0.0227444	0.251543	0.681411	0.555093
	2012-03-25 04:00:02	0.0018591	0.0926824	0.372063	0.703104	0.555093
	2012-03-25 05:00:02	0.0440988	0.221336	0.510632	0.709362	0.555498
	2012-03-25 06:00:02	0.177841	0.39986	0.646433	0.709101	0.56163
	2012-03-25 07:00:02	0.385046	0.570116	0.753623	0.698754	0.579893
	2012-03-25 08:00:02	0.59744	0.720978	0.787495	0.665536	0.601074
	2012-03-25 09:00:02	0.720341	0.809673	0.761442	0.604429	0.620472
	2012-03-25 10:00:02	0.800451	0.822777	0.677466	0.519181	0.633141
	2012-03-25 11:00:02	0.84952	0.754647	0.565215	0.427967	0.647629
	2012-03-25 12:00:02	0.794817	0.620986	0.426904	0.323094	0.651663
	2012-03-25 13:00:02	0.613652	0.44931	0.290501	0.21986	0.652492
	2012-03-25 14:00:02	0.409202	0.269899	0.169639	0.128388	0.643991
	2012-03-25 15:00:02	0.257507	0.146397	0.0918752	0.069534	0.643502
	2012-03-25 16:00:02	0.1141	0.0592582	0.0371889	0.0281458	0.632934
	2012-03-25 17:00:02	0.0263403	0.0135853	0.0085258	0.00697089	0.619595
	2012-03-25 18:00:02	0.000794967	0.000410013	0.000257314	0.00900572	0.614875
	2012-03-25 19:00:02	0	0	0	0.0425046	0.614723
	2012-03-25 20:00:02	0	0	0	0.102797	0.614723
	2012-03-25 21:00:02	0	0	0	0.1887	0.614723
	2012-03-25 22:00:02	0	0	0	0.290143	0.614723
	2012-03-25 23:00:02	0	0	0.000684819	0.399875	0.614723
	2012-03-26 00:00:02	0	0	0.0116419	0.509905	0.614723
	2012-03-26 01:00:02	0	0	0.0561612	0.614198	0.614723
	2012-03-26 02:00:02	0	0.00109122	0.135825	0.694804	0.614723
	2012-03-26 03:00:02	0	0.0185507	0.249329	0.753033	0.614723
	2012-03-26 04:00:02	0.00211574	0.0894895	0.383365	0.780912	0.614723
	2012-03-26 05:00:02	0.0359676	0.216429	0.528354	0.785556	0.615203
	2012-03-26 06:00:02	0.171394	0.396199	0.673052	0.785261	0.623114
	2012-03-26 07:00:02	0.383662	0.592318	0.799897	0.776968	0.649759
	2012-03-26 08:00:02	0.596789	0.75241	0.861881	0.743275	0.679926
	2012-03-26 09:00:02	0.764771	0.857128	0.859156	0.682983	0.708005
	2012-03-26 10:00:02	0.862045	0.895847	0.782489	0.597079	0.727575
	2012-03-26 11:00:02	0.897099	0.851975	0.654588	0.495637	0.739619
	2012-03-26 12:00:02	0.874896	0.743541	0.509894	0.385904	0.743085
	2012-03-26 13:00:02	0.754781	0.57058	0.364512	0.275874	0.739004
	2012-03-26 14:00:02	0.566743	0.360776	0.22671	0.171581	0.725646
	2012-03-26 15:00:02	0.351507	0.191541	0.120206	0.0909757	0.70969
	2012-03-26 16:00:02	0.13276	0.0689436	0.0432672	0.032746	0.686385
	2012-03-26 17:00:02	0.0198679	0.0102471	0.00643082	0.00548041	0.668371
	2012-03-26 18:00:02	0.000913899	0.000471354	0.000295809	0.0114684	0.664985
	2012-03-26 19:00:02	0	0	0	0.0535973	0.66481
	2012-03-26 20:00:02	0	0	0	0.125852	0.66481
	2012-03-26 21:00:02	0	0	0	0.222036	0.66481
	2012-03-26 22:00:02	0	0	0	0.332956	0.66481
	2012-03-26 23:00:02	0	0	0.000810437	0.449794	0.66481
	2012-03-27 00:00:02	0	0	0.0148573	0.563956	0.66481
	2012-03-27 01:00:02	0	0	0.070818	0.668769	0.66481
	2012-03-27 02:00:02	0	0.00129138	0.166287	0.755988	0.66481
	2012-03-27 03:00:02	0	0.0236742	0.293376	0.816198	0.66481
	2012-03-27 04:00:02	0.00250383	0.112844	0.439933	0.844636	0.66481
	2012-03-27 05:00:02	0.0459015	0.264969	0.594312	0.84949	0.665099
	2012-03-27 06:00:02	0.216287	0.466185	0.744344	0.849191	0.672517
	2012-03-27 07:00:02	0.467841	0.677332	0.868786	0.838559	0.695475
	2012-03-27 08:00:02	0.68759	0.834154	0.928068	0.796207	0.715391
	2012-03-27 09:00:02	0.845426	0.922388	0.912153	0.723952	0.73098
	2012-03-27 10:00:02	0.929736	0.940555	0.82264	0.627768	0.738079
	2012-03-27 11:00:02	0.942975	0.890656	0.682495	0.516848	0.739674
	2012-03-27 12:00:02	0.893888	0.771429	0.528532	0.40001	0.735352
	2012-03-27 13:00:02	0.7839	0.590945	0.37769	0.285848	0.72516
	2012-03-27 14:00:02	0.601822	0.380489	0.2392	0.181034	0.708493
	2012-03-27 15:00:02	0.361873	0.19752	0.123958	0.0938156	0.686139
	2012-03-27 16:00:02	0.135902	0.0707547	0.0444038	0.0336062	0.661134
	2012-03-27 17:00:02	0.0210948	0.0108799	0.00682793	0.00553715	0.643066
	2012-03-27 18:00:02	0.00128321	0.000661833	0.000415349	0.0107799	0.639568
	2012-03-27 19:00:02	0	0	0	0.0504431	0.639322
	2012-03-27 20:00:02	0	0	0	0.118254	0.639322
	2012-03-27 21:00:02	0	0	0	0.210435	0.639322
	2012-03-27 22:00:02	0	0	0	0.315694	0.639322
	2012-03-27 23:00:02	0	0	0.000488288	0.428653	0.639322
	2012-03-28 00:00:02	0	0	0.0138281	0.539966	0.639322
	2012-03-28 01:00:02	0	0	0.0666503	0.641101	0.639322
	2012-03-28 02:00:02	0	0.000778057	0.156248	0.724609	0.639322
	2012-03-28 03:00:02	0	0.0220342	0.278047	0.783252	0.639322
	2012-03-28 04:00:02	0.00150856	0.106203	0.417126	0.811499	0.639322
	2012-03-28 05:00:02	0.0427217	0.248972	0.566378	0.816842	0.639902
	2012-03-28 06:00:02	0.204407	0.442272	0.712968	0.816854	0.648062
	2012-03-28 07:00:02	0.440005	0.64263	0.833257	0.806758	0.671081
	2012-03-28 08:00:02	0.653106	0.796285	0.890773	0.76678	0.692776
	2012-03-28 09:00:02	0.805978	0.887876	0.878661	0.69897	0.710862
	2012-03-28 10:00:02	0.890795	0.906727	0.794186	0.606789	0.7193
	2012-03-28 11:00:02	0.915508	0.860931	0.662165	0.50153	0.721728
	2012-03-28 12:00:02	0.86724	0.746576	0.513418	0.388571	0.714489
	2012-03-28 13:00:02	0.753735	0.571688	0.36634	0.277258	0.701846
	2012-03-28 14:00:02	0.580282	0.370006	0.232711	0.176123	0.68688
	2012-03-28 15:00:02	0.354699	0.194992	0.122372	0.0926149	0.665937
	2012-03-28 16:00:02	0.137116	0.0715231	0.044886	0.0339712	0.64109
	2012-03-28 17:00:02	0.023367	0.0120518	0.0075634	0.00646639	0.623236
	2012-03-28 18:00:02	0.00155864	0.000803884	0.000504497	0.0119238	0.61929
	2012-03-28 19:00:02	0	0	0	0.0510626	0.618991
	2012-03-28 20:00:02	0	0	0	0.118772	0.618991
	2012-03-28 21:00:02	0	0	0	0.209702	0.618991
	2012-03-28 22:00:02	0	0	0	0.312669	0.618991
	2012-03-28 23:00:02	0	0	0.000980629	0.421032	0.618991
	2012-03-29 00:00:02	0	0	0.0152504	0.524736	0.618991
	2012-03-29 01:00:02	0	0	0.0674689	0.619889	0.618991
	2012-03-29 02:00:02	0	0.00156257	0.156933	0.701893	0.618991
	2012-03-29 03:00:02	0	0.0243006	0.277078	0.75863	0.618991
	2012-03-29 04:00:02	0.00302964	0.107507	0.413128	0.785513	0.618991
	2012-03-29 05:00:02	0.0471159	0.250063	0.556308	0.790938	0.619605
	2012-03-29 06:00:02	0.205415	0.439944	0.692352	0.790493	0.628097
	2012-03-29 07:00:02	0.437727	0.633994	0.803807	0.779693	0.653346
	2012-03-29 08:00:02	0.647585	0.778935	0.85994	0.740173	0.676393
	2012-03-29 09:00:02	0.791512	0.85472	0.845444	0.672463	0.694036
	2012-03-29 10:00:02	0.862677	0.863611	0.760818	0.581534	0.705452
	2012-03-29 11:00:02	0.865688	0.819475	0.631936	0.478567	0.710481
	2012-03-29 12:00:02	0.811762	0.710782	0.489149	0.370204	0.707493
	2012-03-29 13:00:02	0.723176	0.54904	0.352125	0.266499	0.702955
	2012-03-29 14:00:02	0.566361	0.360127	0.2264	0.171346	0.684724
	2012-03-29 15:00:02	0.341348	0.188103	0.118048	0.0893426	0.666564
	2012-03-29 16:00:02	0.131883	0.0686466	0.0430808	0.0326049	0.642833
	2012-03-29 17:00:02	0.0233608	0.0120486	0.00756138	0.0065078	0.626236
	2012-03-29 18:00:02	0.00121436	0.00062632	0.000393062	0.0126798	0.622287
	2012-03-29 19:00:02	0	0	0	0.0554573	0.622055
	2012-03-29 20:00:02	0	0	0	0.124438	0.622055
	2012-03-29 21:00:02	0	0	0	0.214699	0.622055
	2012-03-29 22:00:02	0	0	0	0.320222	0.622055
	2012-03-29 23:00:02	0	0	0.00103736	0.429617	0.622055
	2012-03-30 00:00:02	0	0	0.0163607	0.534161	0.622055
	2012-03-30 01:00:02	0	0	0.0732756	0.632064	0.622055
	2012-03-30 02:00:02	0	0.00165297	0.164419	0.703914	0.622055
	2012-03-30 03:00:02	0	0.0260697	0.283681	0.762703	0.622055
	2012-03-30 04:00:02	0.00320491	0.11676	0.423109	0.789107	0.622055
	2012-03-30 05:00:02	0.0505461	0.261992	0.567652	0.794774	0.622621
	2012-03-30 06:00:02	0.223179	0.450375	0.704748	0.794367	0.630333
	2012-03-30 07:00:02	0.457425	0.648128	0.818784	0.782769	0.639888
	2012-03-30 08:00:02	0.650045	0.787758	0.856804	0.739694	0.647137
	2012-03-30 09:00:02	0.799218	0.862633	0.843339	0.670714	0.662353
	2012-03-30 10:00:02	0.877325	0.878723	0.758964	0.580453	0.671503
	2012-03-30 11:00:02	0.873325	0.807826	0.627025	0.47493	0.673353
	2012-03-30 12:00:02	0.826415	0.701281	0.48298	0.365534	0.670014
	2012-03-30 13:00:02	0.692955	0.536766	0.344847	0.260991	0.663792
	2012-03-30 14:00:02	0.533285	0.342571	0.215487	0.163087	0.649233
	2012-03-30 15:00:02	0.34777	0.192093	0.120552	0.0912379	0.634686
	2012-03-30 16:00:02	0.130919	0.0683173	0.0428741	0.0324485	0.609652
	2012-03-30 17:00:02	0.0246753	0.0127266	0.00798685	0.00676847	0.593474
	2012-03-30 18:00:02	0.00153986	0.000794199	0.000498419	0.0117444	0.589356
	2012-03-30 19:00:02	0	0	0	0.035178	0.589061
	2012-03-30 20:00:02	0	0	0	0.0875194	0.589061
	2012-03-30 21:00:02	0	0	0	0.17595	0.589061
	2012-03-30 22:00:02	0	0	0	0.277908	0.589061
	2012-03-30 23:00:02	0	0	0.000956315	0.385795	0.589061
	2012-03-31 00:00:02	0	0	0.0150194	0.490921	0.589061
	2012-03-31 01:00:02	0	0	0.0464806	0.587513	0.589061
	2012-03-31 02:00:03	0	0.00152383	0.115639	0.666805	0.589061
	2012-03-31 03:00:03	0	0.0239325	0.232482	0.720061	0.589061
	2012-03-31 04:00:03	0.00295452	0.0740639	0.367199	0.746849	0.589061
	2012-03-31 05:00:03	0.0464023	0.184264	0.509751	0.752573	0.58983
	2012-03-31 06:00:03	0.140647	0.368922	0.647697	0.752253	0.599183
	2012-03-31 07:00:03	0.310864	0.561176	0.761259	0.74161	0.625683
	2012-03-31 08:00:03	0.574649	0.738192	0.834568	0.717799	0.662136
	2012-03-31 09:00:03	0.77719	0.849325	0.835775	0.665457	0.694607
	2012-03-31 10:00:03	0.856618	0.866507	0.754328	0.577027	0.70864
	2012-03-31 11:00:03	0.86955	0.818787	0.627175	0.475069	0.715844
	2012-03-31 12:00:03	0.823436	0.703764	0.485156	0.367181	0.717813
	2012-03-31 13:00:03	0.717981	0.538832	0.346253	0.262055	0.635572
	2012-03-31 14:00:03	0.541079	0.34752	0.218627	0.165464	0.560008
	2012-03-31 15:00:03	0.32675	0.181426	0.113858	0.0861715	0.497976
	2012-03-31 16:00:03	0.132722	0.0693019	0.0434921	0.0329162	0.456314
	2012-03-31 17:00:03	0.0250133	0.0129009	0.00809626	0.00711043	0.435357
	2012-03-31 18:00:03	0.00164627	0.000849083	0.000532862	0.014066	0.430879
	2012-03-31 19:00:03	0	0	0	0.0581807	0.430563
	2012-03-31 20:00:03	0	0	0	0.128587	0.430563
	2012-03-31 21:00:03	0	0	0	0.222435	0.430563
	2012-03-31 22:00:03	0	0	0	0.328803	0.430563
	2012-03-31 23:00:03	0	0	0.00129872	0.439971	0.430563
	2012-04-01 00:00:03	0	0	0.0180525	0.550375	0.430563
	2012-04-01 01:00:03	0	0	0.076874	0.550375	0.430563
	2012-04-01 02:00:03	0	0.00206944	0.169902	0.550375	0.430563
	2012-04-01 03:00:03	0	0.0287655	0.293903	0.550375	0.430563
	2012-04-01 04:00:03	0.00401239	0.122494	0.434447	0.550375	0.430563
	2012-04-01 05:00:03	0.0557729	0.270728	0.581332	0.550375	0.430563
	2012-04-01 06:00:03	0.233489	0.466247	0.72591	0.549392	0.449029
	2012-04-01 07:00:03	0.469137	0.663498	0.709157	0.536712	0.473891
	2012-04-01 08:00:03	0.670508	0.803823	0.650335	0.492194	0.49682
	2012-04-01 09:00:03	0.817308	0.888034	0.557307	0.421788	0.516399
	2012-04-01 10:00:03	0.88801	0.690446	0.433306	0.32794	0.527359
	2012-04-01 11:00:03	0.904485	0.466498	0.292762	0.221572	0.533469
	2012-04-01 12:00:03	0.450684	0.232445	0.145877	0.110404	0.533856
	2012-04-01 13:00:03	0	0	0	0	0.522259
	2012-04-01 14:00:03	0	0	0	0	0.589633
	2012-04-01 15:00:03	0	0	0	0	0.627173
	2012-04-01 16:00:03	0	0	0	0	0.65023
	2012-04-01 17:00:03	0	0	0	0	0.656971
	2012-04-01 18:00:03	0	0	0	0.0245867	0.66094
	2012-04-01 19:00:03	0	0	0	0.0690464	0.664908
	2012-04-01 20:00:03	0	0	0	0.142874	0.668876
	2012-04-01 21:00:03	0	0	0	0.238307	0.672845
	2012-04-01 22:00:03	0	0	0	0.346166	0.672845
	2012-04-01 23:00:03	0	0	0	0.460344	0.672845
	2012-04-02 00:00:03	0	0	0.0324864	0.572007	0.672845
	2012-04-02 01:00:03	0	0	0.0912309	0.667586	0.672845
	2012-04-02 02:00:03	0	0	0.188779	0.753708	0.672845
	2012-04-02 03:00:03	0	0.051765	0.314875	0.801695	0.672845
	2012-04-02 04:00:03	0	0.145371	0.457388	0.831167	0.676813
	2012-04-02 05:00:03	0.100366	0.300808	0.608251	0.839785	0.680781
	2012-04-02 06:00:03	0.281857	0.501734	0.755791	0.844857	0.684749
	2012-04-02 07:00:03	0.482864	0.677055	0.849593	0.825343	0.669483
	2012-04-02 08:00:03	0.690946	0.82384	0.904642	0.785956	0.63867
	2012-04-02 09:00:03	0.829864	0.903498	0.870498	0.717201	0.584883
	2012-04-02 10:00:03	0.906382	0.903805	0.783344	0.621767	0.514192
	2012-04-02 11:00:03	0.921912	0.858042	0.652217	0.513909	0.433782
	2012-04-02 12:00:03	0.845989	0.718682	0.508057	0.399731	0.348428
	2012-04-02 13:00:03	0.74173	0.545637	0.367219	0.288068	0.321319
	2012-04-02 14:00:03	0.547451	0.362549	0.247633	0.192489	0.310916
	2012-04-02 15:00:03	0.316197	0.191906	0.140542	0.106367	0.274087
	2012-04-02 16:00:03	0.155488	0.101554	0.0771374	0.0634525	0.245636
	2012-04-02 17:00:03	0.0558856	0.0501831	0.0381959	0.0390529	0.224531
	2012-04-02 18:00:03	0.0414134	0.0427189	0.0268092	0.0355077	0.217878
	2012-04-02 19:00:03	0.0414134	0.0320392	0.0201069	0.0355077	0.213909
	2012-04-02 20:00:03	0.0414134	0.0213594	0.0134046	0.0355077	0.209941
	2012-04-02 21:00:03	0.0207067	0.0106797	0.00670231	0.0355077	0.205973
	2012-04-02 22:00:03	0	0	0.00670231	0.0355077	0.202005
	2012-04-02 23:00:03	0	0	0.0134046	0.0405802	0.202005
	2012-04-03 00:00:03	0	0	0.0201069	0.0456527	0.202005
	2012-04-03 01:00:03	0	0.0106797	0.0268092	0.122664	0.202005
	2012-04-03 02:00:03	0	0.0213594	0.0335116	0.204945	0.202005
	2012-04-03 03:00:03	0.0207067	0.0320392	0.0402139	0.24399	0.202005
	2012-04-03 04:00:03	0.0414134	0.0427189	0.0469162	0.255609	0.202005
	2012-04-03 05:00:03	0.0414134	0.0427189	0.0469162	0.25303	0.198262
	2012-04-03 06:00:03	0.0414134	0.0427189	0.0469162	0.248071	0.196811
	2012-04-03 07:00:03	0.0414134	0.0427189	0.141968	0.242998	0.202681
	2012-04-03 08:00:03	0.0414134	0.0427189	0.243984	0.237926	0.210693
	2012-04-03 09:00:03	0.0414134	0.0427189	0.288872	0.232853	0.222435
	2012-04-03 10:00:03	0.0414134	0.194178	0.297521	0.22778	0.231847
	2012-04-03 11:00:03	0.0414134	0.356734	0.294114	0.222708	0.291756
	2012-04-03 12:00:03	0.335076	0.428261	0.287561	0.217635	0.371142
	2012-04-03 13:00:03	0.650252	0.442043	0.280859	0.212563	0.431036
	2012-04-03 14:00:03	0.495271	0.285153	0.179105	0.135552	0.418893
	2012-04-03 15:00:03	0.206817	0.112156	0.0703864	0.0532707	0.390896
	2012-04-03 16:00:03	0.057607	0.0299503	0.0187961	0.0142255	0.382892
	2012-04-03 17:00:03	0.0106413	0.00548837	0.00344436	0.00289508	0.377214
	2012-04-03 18:00:03	0.000463209	0.000238905	0.000149931	0.00362038	0.375499
	2012-04-03 19:00:03	0	0	0	0.0160824	0.375411
	2012-04-03 20:00:03	0	0	0	0.0313966	0.375411
	2012-04-03 21:00:03	0	0	0	0.0514781	0.375411
	2012-04-03 22:00:03	0	0	0	0.0685818	0.375411
	2012-04-03 23:00:03	0	0	0.000380905	0.150234	0.375411
	2012-04-04 00:00:03	0	0	0.00463367	0.256783	0.375411
	2012-04-04 01:00:03	0	0	0.0212497	0.338416	0.375411
	2012-04-04 02:00:03	0	0.000606949	0.0414842	0.399904	0.375411
	2012-04-04 03:00:03	0	0.00738347	0.0680179	0.446399	0.375411
	2012-04-04 04:00:03	0.0011768	0.03386	0.090617	0.475213	0.375411
	2012-04-04 05:00:03	0.0143157	0.0661025	0.198504	0.479573	0.375513
	2012-04-04 06:00:03	0.0644737	0.107775	0.338906	0.479586	0.377097
	2012-04-04 07:00:03	0.113849	0.137009	0.442515	0.476368	0.380858
	2012-04-04 08:00:03	0.14449	0.282444	0.507143	0.463792	0.381172
	2012-04-04 09:00:03	0.151795	0.474531	0.548342	0.448478	0.387107
	2012-04-04 10:00:03	0.403136	0.604121	0.55988	0.428397	0.381671
	2012-04-04 11:00:03	0.768264	0.697568	0.543041	0.411293	0.390753
	2012-04-04 12:00:03	0.768183	0.623546	0.435553	0.32964	0.339739
	2012-04-04 13:00:03	0.584238	0.459883	0.29477	0.223091	0.272999
	2012-04-04 14:00:03	0.4408	0.297192	0.186909	0.141459	0.21288
	2012-04-04 15:00:03	0.307421	0.16837	0.105665	0.0799704	0.171223
	2012-04-04 16:00:03	0.13542	0.0704803	0.0442316	0.0334759	0.139596
	2012-04-04 17:00:03	0.0190291	0.00981449	0.00615932	0.00479191	0.117676
	2012-04-04 18:00:03	0.00123314	0.000636005	0.00039914	0.00274634	0.114298
	2012-04-04 19:00:03	0	0	0	0.0104701	0.114062
	2012-04-04 20:00:03	0	0	0	0.0234474	0.114062
	2012-04-04 21:00:03	0	0	0	0.0463473	0.114062
	2012-04-04 22:00:03	0	0	0	0.059481	0.114062
	2012-04-04 23:00:03	0	0	0.000172218	0.0881941	0.114062
	2012-04-05 00:00:03	0	0	0.00322959	0.104637	0.114062
	2012-04-05 01:00:03	0	0	0.0138342	0.125875	0.114062
	2012-04-05 02:00:03	0	0.000274418	0.030981	0.130659	0.114062
	2012-04-05 03:00:03	0	0.00514615	0.0612386	0.138898	0.114062
	2012-04-05 04:00:03	0.000532065	0.0220439	0.0785921	0.144966	0.114062
	2012-04-05 05:00:03	0.00997778	0.0493663	0.116531	0.14576	0.11514
	2012-04-05 06:00:03	0.0422084	0.0973055	0.138084	0.145671	0.123064
	2012-04-05 07:00:03	0.0857375	0.120085	0.163088	0.143357	0.136513
	2012-04-05 08:00:03	0.146456	0.163641	0.158805	0.135331	0.180652
	2012-04-05 09:00:03	0.147094	0.170937	0.152544	0.122354	0.24236
	2012-04-05 10:00:03	0.170824	0.167437	0.130304	0.099454	0.306819
	2012-04-05 11:00:03	0.184332	0.149858	0.114	0.0863203	0.383875
	2012-04-05 12:00:03	0.153817	0.106752	0.0761162	0.0576072	0.447352
	2012-04-05 13:00:03	0.106225	0.0849083	0.0543904	0.0411644	0.514103
	2012-04-05 14:00:03	0.0531627	0.0418666	0.0263291	0.0199267	0.563183
	2012-04-05 15:00:03	0.0584019	0.031881	0.0200077	0.0151424	0.604304
	2012-04-05 16:00:03	0.0280116	0.0145345	0.00912147	0.00690342	0.618985
	2012-04-05 17:00:03	0.00341147	0.00175951	0.00110422	0.00221425	0.621803
	2012-04-05 18:00:03	0.000169009	8.71682e-05	5.47045e-05	0.0116785	0.621872
	2012-04-05 19:00:03	0	0	0	0.0311436	0.62184
	2012-04-05 20:00:03	0	0	0	0.0955898	0.62184
	2012-04-05 21:00:03	0	0	0	0.187447	0.62184
	2012-04-05 22:00:03	0	0	0	0.292742	0.62184
	2012-04-05 23:00:03	0	0	0.00182146	0.404374	0.62184
	2012-04-06 00:00:03	0	0	0.015376	0.514228	0.62184
	2012-04-06 01:00:03	0	0	0.0411499	0.615996	0.62184
	2012-04-06 02:00:03	0	0.00290238	0.126303	0.699971	0.62184
	2012-04-06 03:00:03	0	0.0245007	0.247674	0.757319	0.62184
	2012-04-06 04:00:03	0.00562737	0.0655699	0.386799	0.784324	0.62184
	2012-04-06 05:00:03	0.047504	0.201255	0.534299	0.793994	0.62339
	2012-04-06 06:00:03	0.121505	0.39175	0.677626	0.793499	0.629655
	2012-04-06 07:00:03	0.342706	0.59184	0.798538	0.78324	0.634962
	2012-04-06 08:00:03	0.638052	0.785802	0.883721	0.763734	0.64034
	2012-04-06 09:00:03	0.804801	0.881403	0.874342	0.699287	0.616327
	2012-04-06 10:00:03	0.885525	0.902268	0.788652	0.60743	0.577685
	2012-04-06 11:00:03	0.904134	0.857383	0.662303	0.502135	0.52573
	2012-04-06 12:00:03	0.863867	0.743093	0.515971	0.390503	0.445934
	2012-04-06 13:00:03	0.75823	0.568663	0.370821	0.280649	0.380688
	2012-04-06 14:00:03	0.576902	0.374759	0.236356	0.178882	0.323649
	2012-04-06 15:00:03	0.34434	0.199815	0.125399	0.0949059	0.266856
	2012-04-06 16:00:03	0.14971	0.0790745	0.0496251	0.0375578	0.242284
	2012-04-06 17:00:03	0.0430785	0.0222182	0.0139436	0.0125341	0.226356
	2012-04-06 18:00:03	0.00360552	0.00185959	0.00116703	0.012252	0.219298
	2012-04-06 19:00:03	0	0	0	0.028411	0.218607
	2012-04-06 20:00:03	0	0	0	0.0547918	0.218607
	2012-04-06 21:00:03	0	0	0	0.0885422	0.218607
	2012-04-06 22:00:03	0	0	0	0.131005	0.218607
	2012-04-06 23:00:03	0	0	0.00261771	0.169888	0.218607
	2012-04-07 00:00:03	0	0	0.0150214	0.179519	0.218607
	2012-04-07 01:00:03	0	0	0.0375394	0.205971	0.218607
	2012-04-07 02:00:03	0	0.00417116	0.0723963	0.234828	0.218607
	2012-04-07 03:00:03	0	0.0239357	0.116991	0.246207	0.218607
	2012-04-07 04:00:03	0.00808738	0.0598168	0.173097	0.272145	0.218607
	2012-04-07 05:00:03	0.0464086	0.115359	0.224473	0.278791	0.219309
	2012-04-07 06:00:03	0.10789	0.182246	0.234581	0.277457	0.22075
	2012-04-07 07:00:03	0.177259	0.251884	0.257127	0.268069	0.228331
	2012-04-07 08:00:03	0.245463	0.297867	0.272738	0.251027	0.230755
	2012-04-07 09:00:03	0.311114	0.262602	0.252917	0.224646	0.227968
	2012-04-07 10:00:03	0.332065	0.247235	0.242594	0.190896	0.223088
	2012-04-07 11:00:03	0.198041	0.218589	0.195269	0.148433	0.245377
	2012-04-07 12:00:03	0.147294	0.160683	0.144748	0.10955	0.271897
	2012-04-07 13:00:03	0.225777	0.195015	0.132022	0.0999186	0.305806
	2012-04-07 14:00:03	0.164252	0.153316	0.0970721	0.0734672	0.344566
	2012-04-07 15:00:03	0.152333	0.0939221	0.0589431	0.04461	0.358281
	2012-04-07 16:00:03	0.13301	0.0699638	0.0439074	0.0332305	0.367136
	2012-04-07 17:00:03	0.0297706	0.0153545	0.00963609	0.00818995	0.352105
	2012-04-07 18:00:03	0.00264154	0.00136241	0.000855011	0.00536694	0.347233
	2012-04-07 19:00:03	0	0	0	0.0237985	0.346727
	2012-04-07 20:00:03	0	0	0	0.0439399	0.346727
	2012-04-07 21:00:03	0	0	0	0.066757	0.346727
	2012-04-07 22:00:03	0	0	0	0.0942695	0.346727
	2012-04-07 23:00:03	0	0	0.00118526	0.165225	0.346727
	2012-04-08 00:00:03	0	0	0.00623631	0.238007	0.346727
	2012-04-08 01:00:03	0	0	0.0314449	0.290983	0.346727
	2012-04-08 02:00:03	0	0.00188864	0.0580577	0.36698	0.346727
	2012-04-08 03:00:03	0	0.00993717	0.0882059	0.413369	0.346727
	2012-04-08 04:00:03	0.00366186	0.0501056	0.124558	0.436067	0.346727
	2012-04-08 05:00:03	0.019267	0.0925113	0.218311	0.442791	0.346847
	2012-04-08 06:00:03	0.0934869	0.138662	0.313293	0.442312	0.350283
	2012-04-08 07:00:03	0.160101	0.188538	0.378239	0.43849	0.352411
	2012-04-08 08:00:03	0.175362	0.29776	0.453445	0.419411	0.345651
	2012-04-08 09:00:03	0.205452	0.40859	0.488126	0.399269	0.351107
	2012-04-08 10:00:04	0.401959	0.472087	0.487968	0.376452	0.346326
	2012-04-08 11:00:04	0.586755	0.574167	0.4605	0.34894	0.359614
	2012-04-08 12:00:04	0.513361	0.522444	0.3673	0.277984	0.330217
	2012-04-08 13:00:04	0.526487	0.416997	0.271134	0.205203	0.330096
	2012-04-08 14:00:04	0.499596	0.319617	0.201136	0.152226	0.33759
	2012-04-08 15:00:04	0.282019	0.160493	0.100721	0.0762289	0.311026
	2012-04-08 16:00:04	0.120103	0.0628257	0.0394278	0.0298402	0.303422
	2012-04-08 17:00:04	0.0291571	0.0150381	0.00943754	0.00729597	0.292578
	2012-04-08 18:00:04	0.00170887	0.000881367	0.000553123	0.0058607	0.287876
	2012-04-08 19:00:04	0	0	0	0.0119851	0.287548
	2012-04-08 20:00:04	0	0	0	0.0224231	0.287548
	2012-04-08 21:00:04	0	0	0	0.0495384	0.287548
	2012-04-08 22:00:04	0	0	0	0.0662449	0.287548
	2012-04-08 23:00:04	0	0	0.000202609	0.110743	0.287548
	2012-04-09 00:00:04	0	0	0.0071906	0.144121	0.287548
	2012-04-09 01:00:04	0	0	0.0158359	0.216748	0.287548
	2012-04-09 02:00:04	0	0.000322845	0.0296275	0.279303	0.287548
	2012-04-09 03:00:04	0	0.0114578	0.0654549	0.321345	0.287548
	2012-04-09 04:00:04	0.000625958	0.0252336	0.0875292	0.358015	0.287548
	2012-04-09 05:00:04	0.0222153	0.0472096	0.146324	0.36685	0.288479
	2012-04-09 06:00:04	0.048299	0.103976	0.190224	0.36741	0.303551
	2012-04-09 07:00:04	0.0693186	0.128015	0.279198	0.362121	0.341457
	2012-04-09 08:00:04	0.153297	0.207925	0.353207	0.355578	0.399515
	2012-04-09 09:00:04	0.178886	0.256223	0.394964	0.34514	0.474866
	2012-04-09 10:00:04	0.249845	0.352043	0.407589	0.318025	0.54671
	2012-04-09 11:00:04	0.317899	0.448574	0.397189	0.301318	0.630402
	2012-04-09 12:00:04	0.432725	0.443402	0.339336	0.25682	0.690472
	2012-04-09 13:00:04	0.551832	0.450333	0.295234	0.223442	0.751233
	2012-04-09 14:00:04	0.426979	0.316027	0.199272	0.150816	0.768227
	2012-04-09 15:00:04	0.321311	0.185823	0.116618	0.0882601	0.772305
	2012-04-09 16:00:04	0.185759	0.0973088	0.0610684	0.0462185	0.766552
	2012-04-09 17:00:04	0.0389784	0.0201036	0.0126165	0.0107385	0.74535
	2012-04-09 18:00:04	0.00291071	0.00150123	0.000942133	0.0213221	0.739562
	2012-04-09 19:00:04	0	0	0	0.074352	0.739004
	2012-04-09 20:00:04	0	0	0	0.155109	0.739004
	2012-04-09 21:00:04	0	0	0	0.261865	0.739004
	2012-04-09 22:00:04	0	0	0	0.380816	0.739004
	2012-04-09 23:00:04	0	0	0.00157225	0.504503	0.739004
	2012-04-10 00:00:04	0	0	0.0272307	0.625786	0.739004
	2012-04-10 01:00:04	0	0	0.0982411	0.736833	0.739004
	2012-04-10 02:00:04	0	0.00250528	0.204945	0.831184	0.739004
	2012-04-10 03:00:04	0	0.0433904	0.346002	0.898951	0.739004
	2012-04-10 04:00:04	0.00485744	0.156541	0.503172	0.933639	0.739004
	2012-04-10 05:00:04	0.0841288	0.326568	0.666598	0.943207	0.73997
	2012-04-10 06:00:04	0.298657	0.548827	0.825278	0.943454	0.743029
	2012-04-10 07:00:04	0.549047	0.758383	0.946345	0.924035	0.737997
	2012-04-10 08:00:04	0.765453	0.905642	1	0.870292	0.715225
	2012-04-10 09:00:04	0.921367	0.990967	0.982837	0.789535	0.668975
	2012-04-10 10:00:04	0.990479	1	0.887613	0.682779	0.598922
	2012-04-10 11:00:04	1	0.948206	0.743085	0.563827	0.539911
	2012-04-10 12:00:04	0.948402	0.830474	0.581557	0.440141	0.484542
	2012-04-10 13:00:04	0.838459	0.648154	0.421306	0.318857	0.433789
	2012-04-10 14:00:04	0.661788	0.434501	0.27458	0.207811	0.367787
	2012-04-10 15:00:04	0.418234	0.23888	0.149915	0.11346	0.314611
	2012-04-10 16:00:04	0.180658	0.0962014	0.0603735	0.0456926	0.27218
	2012-04-10 17:00:04	0.044925	0.0231706	0.0145413	0.0122397	0.249229
	2012-04-10 18:00:04	0.00586523	0.00302506	0.00189845	0.00777133	0.242255
	2012-04-10 19:00:04	0	0	0	0.0193225	0.241131
	2012-04-10 20:00:04	0	0	0	0.0439568	0.241131
	2012-04-10 21:00:04	0	0	0	0.0655932	0.241131
	2012-04-10 22:00:04	0	0	0	0.0828026	0.241131
	2012-04-10 23:00:04	0	0	0.001631	0.126322	0.241131
	2012-04-11 00:00:04	0	0	0.00836979	0.179233	0.241131
	2012-04-11 01:00:04	0	0	0.0255308	0.235641	0.241131
	2012-04-11 02:00:04	0	0.0025989	0.05808	0.262319	0.241131
	2012-04-11 03:00:04	0	0.0133367	0.0866681	0.288697	0.241131
	2012-04-11 04:00:04	0.00503897	0.0406817	0.109407	0.302226	0.241131
	2012-04-11 05:00:04	0.0258583	0.0925468	0.166909	0.307576	0.242541
	2012-04-11 06:00:04	0.0738381	0.135501	0.235189	0.306995	0.256528
	2012-04-11 07:00:04	0.153579	0.160996	0.302982	0.301895	0.294126
	2012-04-11 08:00:04	0.188883	0.225278	0.321071	0.288907	0.345473
	2012-04-11 09:00:04	0.158574	0.284811	0.323374	0.264273	0.405432
	2012-04-11 10:00:04	0.247905	0.358019	0.312662	0.242636	0.474958
	2012-04-11 11:00:04	0.39364	0.377955	0.296993	0.225427	0.555068
	2012-04-11 12:00:04	0.446252	0.341864	0.240353	0.181907	0.611978
	2012-04-11 13:00:04	0.339169	0.258951	0.170443	0.128997	0.653981
	2012-04-11 14:00:04	0.216582	0.151453	0.0959111	0.0725886	0.679854
	2012-04-11 15:00:04	0.162906	0.0966598	0.0606612	0.0459103	0.710191
	2012-04-11 16:00:04	0.077068	0.041124	0.0258084	0.0195326	0.71652
	2012-04-11 17:00:04	0.0245063	0.0126394	0.00793215	0.00780659	0.712821
	2012-04-11 18:00:04	0.00266658	0.00137532	0.000863115	0.021569	0.70908
	2012-04-11 19:00:04	0	0	0	0.074076	0.708569
	2012-04-11 20:00:04	0	0	0	0.1527	0.708569
	2012-04-11 21:00:04	0	0	0	0.253977	0.708569
	2012-04-11 22:00:04	0	0	0	0.364487	0.708569
	2012-04-11 23:00:04	0	0	0.00238268	0.484098	0.708569
	2012-04-12 00:00:04	0	0	0.0276359	0.600364	0.708569
	2012-04-12 01:00:04	0	0	0.0978765	0.706965	0.708569
	2012-04-12 02:00:04	0	0.00379666	0.201762	0.796446	0.708569
	2012-04-12 03:00:04	0	0.0440361	0.33558	0.861903	0.708569
	2012-04-12 04:00:04	0.00736127	0.15596	0.481596	0.896371	0.708569
	2012-04-12 05:00:04	0.0853807	0.321496	0.639637	0.905172	0.70913
	2012-04-12 06:00:04	0.295027	0.530929	0.790877	0.903936	0.710715
	2012-04-12 07:00:04	0.537961	0.723357	0.906476	0.884824	0.706592
	2012-04-12 08:00:04	0.734381	0.863262	0.954466	0.831664	0.678491
	2012-04-12 09:00:04	0.864543	0.942514	0.937068	0.75304	0.630513
	2012-04-12 10:00:04	0.939382	0.953723	0.848793	0.651762	0.563493
	2012-04-12 11:00:04	0.962881	0.909448	0.714406	0.541253	0.48907
	2012-04-12 12:00:04	0.909774	0.795432	0.557115	0.421642	0.419508
	2012-04-12 13:00:04	0.800432	0.623214	0.403492	0.305376	0.355394
	2012-04-12 14:00:04	0.632475	0.417306	0.26264	0.198774	0.297017
	2012-04-12 15:00:04	0.407906	0.230108	0.14441	0.109294	0.237935
	2012-04-12 16:00:04	0.176633	0.092295	0.0579219	0.0438371	0.193364
	2012-04-12 17:00:04	0.0382461	0.0197258	0.0123794	0.0100868	0.173182
	2012-04-12 18:00:04	0.00231605	0.00119453	0.000749654	0.00511392	0.166752
	2012-04-12 19:00:04	0	0	0	0.0183887	0.166308
	2012-04-12 20:00:04	0	0	0	0.0356288	0.166308
	2012-04-12 21:00:04	0	0	0	0.0529241	0.166308
	2012-04-12 22:00:04	0	0	0	0.0685312	0.166308
	2012-04-12 23:00:04	0	0	0.000948211	0.0839098	0.166308
	2012-04-13 00:00:04	0	0	0.00600736	0.114601	0.166308
	2012-04-13 01:00:04	0	0	0.0242969	0.148913	0.166308
	2012-04-13 02:00:04	0	0.00151092	0.0470762	0.180892	0.166308
	2012-04-13 03:00:04	0	0.00957236	0.0699285	0.194851	0.166308
	2012-04-13 04:00:04	0.00292949	0.0387156	0.0905501	0.203333	0.166308
	2012-04-13 05:00:04	0.0185597	0.0750131	0.11087	0.212003	0.167498
	2012-04-13 06:00:04	0.0721355	0.109916	0.150474	0.211868	0.179103
	2012-04-13 07:00:04	0.126882	0.134714	0.19075	0.208039	0.19334
	2012-04-13 08:00:04	0.140978	0.137949	0.214715	0.194197	0.204974
	2012-04-13 09:00:04	0.134312	0.166268	0.210379	0.176957	0.225126
	2012-04-13 10:00:04	0.126487	0.202095	0.198735	0.159662	0.285963
	2012-04-13 11:00:04	0.188063	0.236565	0.189569	0.144055	0.364397
	2012-04-13 12:00:04	0.26535	0.233575	0.17002	0.128676	0.415284
	2012-04-13 13:00:04	0.270608	0.186818	0.129467	0.0979849	0.427135
	2012-04-13 14:00:04	0.187525	0.132831	0.0841314	0.0636733	0.425097
	2012-04-13 15:00:04	0.091609	0.0667289	0.0418773	0.0316941	0.418056
	2012-04-13 16:00:04	0.0700197	0.0373403	0.0234338	0.0177354	0.414311
	2012-04-13 17:00:04	0.0377703	0.0194805	0.0122254	0.0107737	0.411112
	2012-04-13 18:00:04	0.00237864	0.00122681	0.000769915	0.0176557	0.405246
	2012-04-13 19:00:04	0	0	0	0.0391004	0.404998
	2012-04-13 20:00:04	0	0	0	0.0678136	0.404998
	2012-04-13 21:00:04	0	0	0	0.110813	0.404998
	2012-04-13 22:00:04	0	0	0	0.205876	0.404998
	2012-04-13 23:00:04	0	0	0.00200988	0.321742	0.404998
	2012-04-14 00:00:04	0	0	0.0225585	0.402168	0.404998
	2012-04-14 01:00:04	0	0	0.0516633	0.448007	0.404998
	2012-04-14 02:00:04	0	0.00320262	0.0896019	0.479714	0.404998
	2012-04-14 03:00:04	0	0.0359456	0.146418	0.502693	0.404998
	2012-04-14 04:00:04	0.00620951	0.0823223	0.272023	0.511865	0.404998
	2012-04-14 05:00:04	0.0696942	0.142775	0.425117	0.516258	0.404998
	2012-04-14 06:00:04	0.153404	0.230105	0.529373	0.515908	0.405018
	2012-04-14 07:00:04	0.20713	0.397506	0.569393	0.500622	0.411071
	2012-04-14 08:00:04	0.292742	0.595075	0.582181	0.478594	0.438469
	2012-04-14 09:00:04	0.563588	0.703951	0.574606	0.449881	0.480781
	2012-04-14 10:00:04	0.861037	0.70993	0.529908	0.406881	0.529293
	2012-04-14 11:00:04	0.801289	0.57654	0.410107	0.311819	0.547047
	2012-04-14 12:00:04	0.515433	0.380977	0.258562	0.195953	0.551078
	2012-04-14 13:00:04	0.316553	0.230957	0.152646	0.115527	0.582527
	2012-04-14 14:00:04	0.223236	0.143695	0.0920778	0.0696874	0.632713
	2012-04-14 15:00:04	0.131245	0.079407	0.0501843	0.0379811	0.660362
	2012-04-14 16:00:04	0.0553723	0.0315839	0.0198213	0.0150014	0.673771
	2012-04-14 17:00:04	0.022716	0.0122746	0.0077032	0.00583003	0.681077
	2012-04-14 18:00:04	0.00586523	0.00302506	0.00189845	0.00298402	0.685721
	2012-04-14 19:00:04	0.00108291	0.000558522	0.000350514	0.0251019	0.685413
	2012-04-14 20:00:04	0	0	0	0.0818857	0.685205
	2012-04-14 21:00:04	0	0	0	0.164685	0.685205
	2012-04-14 22:00:04	0	0	0	0.269696	0.685205
	2012-04-14 23:00:04	0	0	0	0.387453	0.685205
	2012-04-15 00:00:04	0	0	0.00204433	0.508471	0.685205
	2012-04-15 01:00:04	0	0	0.0328166	0.629097	0.685205
	2012-04-15 02:00:04	0	0	0.108195	0.739089	0.685205
	2012-04-15 03:00:04	0	0.00325751	0.217598	0.806137	0.685205
	2012-04-15 04:00:04	0	0.0522912	0.356349	0.846257	0.685205
	2012-04-15 05:00:04	0.00631592	0.172403	0.511941	0.864769	0.685205
	2012-04-15 06:00:04	0.101386	0.346729	0.671842	0.875098	0.686086
	2012-04-15 07:00:04	0.327952	0.564563	0.82918	0.874328	0.68845
	2012-04-15 08:00:04	0.57088	0.763455	0.943739	0.851038	0.679638
	2012-04-15 09:00:04	0.766668	0.898136	0.956952	0.793989	0.651012
	2012-04-15 10:00:04	0.909367	0.977775	0.900559	0.71119	0.59554
	2012-04-15 11:00:04	0.974711	0.988261	0.786268	0.606179	0.548052
	2012-04-15 12:00:04	0.986423	0.8815	0.644324	0.488422	0.496213
	2012-04-15 13:00:04	0.94141	0.711176	0.48545	0.367404	0.438621
	2012-04-15 14:00:04	0.7227	0.496184	0.326067	0.246778	0.347954
	2012-04-15 15:00:04	0.437476	0.286354	0.180736	0.136786	0.26414
	2012-04-15 16:00:04	0.239341	0.146827	0.0921446	0.069738	0.242816
	2012-04-15 17:00:04	0.11773	0.0623575	0.039134	0.0296178	0.239672
	2012-04-15 18:00:04	0.0453382	0.0233837	0.014675	0.012232	0.231268
	2012-04-15 19:00:04	0.00317361	0.00163683	0.00102723	0.00647253	0.223802
	2012-04-15 20:00:04	0	0	0	0.0177201	0.223194
	2012-04-15 21:00:04	0	0	0	0.0381773	0.223194
	2012-04-15 22:00:04	0	0	0	0.0500689	0.223194
	2012-04-15 23:00:04	0	0	0	0.0943784	0.223194
	2012-04-16 00:00:04	0	0	0.00148715	0.14587	0.223194
	2012-04-16 01:00:04	0	0	0.00752491	0.193271	0.223194
	2012-04-16 02:00:04	0	0	0.0234135	0.198	0.223194
	2012-04-16 03:00:04	0	0.00236968	0.0504436	0.200855	0.223194
	2012-04-16 04:00:04	0	0.0119905	0.066156	0.240646	0.223194
	2012-04-16 05:00:04	0.00459454	0.037308	0.124702	0.276747	0.223194
	2012-04-16 06:00:04	0.0232481	0.0803788	0.192738	0.284515	0.224925
	2012-04-16 07:00:04	0.0677412	0.103046	0.253881	0.284176	0.242378
	2012-04-16 08:00:04	0.132597	0.186714	0.254092	0.279607	0.278706
	2012-04-16 09:00:04	0.132052	0.269808	0.241976	0.267582	0.315561
	2012-04-16 10:00:04	0.22942	0.326535	0.267521	0.247124	0.372951
	2012-04-16 11:00:04	0.391074	0.311455	0.299509	0.235233	0.41886
	2012-04-16 12:00:04	0.403693	0.224177	0.251227	0.190923	0.449437
	2012-04-16 13:00:04	0.212801	0.199541	0.184231	0.139432	0.488841
	2012-04-16 14:00:04	0.0309599	0.17575	0.1216	0.0920307	0.510786
	2012-04-16 15:00:04	0.174085	0.182149	0.115351	0.0873017	0.533445
	2012-04-16 16:00:04	0.309799	0.177794	0.111579	0.0844465	0.5449
	2012-04-16 17:00:04	0.17908	0.094019	0.0590039	0.044656	0.51789
	2012-04-16 18:00:05	0.0349222	0.0180115	0.0113036	0.0107676	0.490924
	2012-04-16 19:00:05	0.00321117	0.0016562	0.00103939	0.0264345	0.485643
	2012-04-16 20:00:05	0	0	0	0.0766537	0.485028
	2012-04-16 21:00:05	0	0	0	0.13579	0.485028
	2012-04-16 22:00:05	0	0	0	0.229607	0.485028
	2012-04-16 23:00:05	0	0	0	0.300182	0.485028
	2012-04-17 00:00:05	0	0	0.00292365	0.383577	0.485028
	2012-04-17 01:00:05	0	0	0.0338884	0.485438	0.485028
	2012-04-17 02:00:05	0	0	0.101282	0.560889	0.485028
	2012-04-17 03:00:05	0	0.00465866	0.179419	0.594583	0.485028
	2012-04-17 04:00:05	0	0.0539991	0.303379	0.612081	0.485028
	2012-04-17 05:00:05	0.00903258	0.161387	0.39663	0.617345	0.485028
	2012-04-17 06:00:05	0.104698	0.285892	0.506819	0.618977	0.486403
	2012-04-17 07:00:05	0.303878	0.478757	0.638484	0.617782	0.503536
	2012-04-17 08:00:05	0.449613	0.578006	0.707213	0.594347	0.530108
	2012-04-17 09:00:05	0.624375	0.646197	0.684339	0.543341	0.537864
	2012-04-17 10:00:05	0.671071	0.736152	0.629322	0.484205	0.535675
	2012-04-17 11:00:05	0.628525	0.697484	0.512318	0.390388	0.493648
	2012-04-17 12:00:05	0.756239	0.619834	0.421223	0.319813	0.475004
	2012-04-17 13:00:05	0.723815	0.481094	0.312379	0.236418	0.472182
	2012-04-17 14:00:05	0.445545	0.277718	0.17779	0.134557	0.473146
	2012-04-17 15:00:05	0.20897	0.122297	0.0780957	0.0591053	0.475229
	2012-04-17 16:00:05	0.0929173	0.0535019	0.0335764	0.0254117	0.50185
	2012-04-17 17:00:05	0.0281494	0.016662	0.0104567	0.00791393	0.513492
	2012-04-17 18:00:05	0.0108166	0.00557876	0.00350109	0.00440702	0.513215
	2012-04-17 19:00:05	0.00415636	0.00214369	0.00134533	0.0268899	0.512238
	2012-04-17 20:00:05	0	0	0	0.0832719	0.511442
	2012-04-17 21:00:05	0	0	0	0.144193	0.511442
	2012-04-17 22:00:05	0	0	0	0.20053	0.511442
	2012-04-17 23:00:05	0	0	0	0.240626	0.511442
	2012-04-18 00:00:05	0	0	0.0023219	0.287369	0.511442
	2012-04-18 01:00:05	0	0	0.0341842	0.367157	0.511442
	2012-04-18 02:00:05	0	0	0.110027	0.47025	0.511442
	2012-04-18 03:00:05	0	0.00369981	0.190522	0.548365	0.511442
	2012-04-18 04:00:05	0	0.0544704	0.26496	0.616086	0.511442
	2012-04-18 05:00:05	0.00717348	0.175321	0.317938	0.648466	0.51146
	2012-04-18 06:00:05	0.105612	0.303584	0.3797	0.653376	0.512182
	2012-04-18 07:00:05	0.332753	0.418498	0.482802	0.652002	0.517562
	2012-04-18 08:00:05	0.483002	0.452145	0.587155	0.627887	0.526658
	2012-04-18 09:00:05	0.478664	0.429707	0.614526	0.570487	0.544665
	2012-04-18 10:00:05	0.393653	0.46943	0.623512	0.509566	0.537336
	2012-04-18 11:00:05	0.354487	0.567869	0.591856	0.453229	0.577522
	2012-04-18 12:00:05	0.516516	0.647915	0.545365	0.413133	0.589164
	2012-04-18 13:00:05	0.746543	0.692083	0.48411	0.36639	0.597631
	2012-04-18 14:00:05	0.739714	0.592269	0.378687	0.286602	0.550411
	2012-04-18 15:00:05	0.595324	0.385555	0.242471	0.183509	0.485857
	2012-04-18 16:00:05	0.408626	0.221898	0.139257	0.105394	0.444025
	2012-04-18 17:00:05	0.152221	0.0793166	0.049777	0.0376958	0.403935
	2012-04-18 18:00:05	0.0216081	0.0111446	0.00699407	0.00623945	0.38114
	2012-04-18 19:00:05	0.0015649	0.000807113	0.000506523	0.0099641	0.37753
	2012-04-18 20:00:05	0	0	0	0.0453215	0.37723
	2012-04-18 21:00:05	0	0	0	0.12574	0.37723
	2012-04-18 22:00:05	0	0	0	0.177293	0.37723
	2012-04-18 23:00:05	0	0	3.03914e-05	0.284998	0.37723
	2012-04-19 00:00:05	0	0	0.0012501	0.339976	0.37723
	2012-04-19 01:00:05	0	0	0.012659	0.397541	0.37723
	2012-04-19 02:00:05	0	4.84268e-05	0.0598832	0.41697	0.37723
	2012-04-19 03:00:05	0	0.00199195	0.16614	0.437545	0.37723
	2012-04-19 04:00:05	9.38938e-05	0.0201714	0.234257	0.462188	0.37723
	2012-04-19 05:00:05	0.00386216	0.0954201	0.376567	0.478663	0.377251
	2012-04-19 06:00:05	0.039016	0.264685	0.449179	0.481882	0.380009
	2012-04-19 07:00:05	0.181146	0.371282	0.52402	0.481255	0.38414
	2012-04-19 08:00:05	0.474176	0.579865	0.538282	0.47262	0.404885
	2012-04-19 09:00:05	0.538725	0.620366	0.518244	0.436879	0.439031
	2012-04-19 10:00:05	0.650114	0.572253	0.444549	0.356461	0.458394
	2012-04-19 11:00:05	0.664092	0.504617	0.3982	0.304908	0.511129
	2012-04-19 12:00:05	0.459416	0.321173	0.260173	0.197203	0.521854
	2012-04-19 13:00:05	0.3143	0.257308	0.187922	0.142225	0.569326
	2012-04-19 14:00:05	0.1633	0.170795	0.111861	0.0846596	0.57849
	2012-04-19 15:00:05	0.184589	0.136715	0.08619	0.0652313	0.595443
	2012-04-19 16:00:05	0.167851	0.094019	0.0590039	0.044656	0.602987
	2012-04-19 17:00:05	0.0804857	0.0421345	0.0264425	0.0200386	0.589602
	2012-04-19 18:00:05	0.0144409	0.00744804	0.00467419	0.00711196	0.579001
	2012-04-19 19:00:05	0.0012081	0.000623091	0.000391036	0.0100745	0.576924
	2012-04-19 20:00:05	0	0	0	0.0449305	0.576693
	2012-04-19 21:00:05	0	0	0	0.12432	0.576693
	2012-04-19 22:00:05	0	0	0	0.229489	0.576693
	2012-04-19 23:00:05	0	0	3.44436e-05	0.348451	0.576693
	2012-04-20 00:00:05	0	0	0.00472282	0.469866	0.576693
	2012-04-20 01:00:05	0	0	0.0129204	0.585525	0.576693
	2012-04-20 02:00:05	0	5.48837e-05	0.0593665	0.654805	0.576693
	2012-04-20 03:00:05	0	0.00752552	0.164263	0.695903	0.576693
	2012-04-20 04:00:05	0.000106413	0.0205878	0.303223	0.726122	0.576693
	2012-04-20 05:00:05	0.0145911	0.0945969	0.460407	0.733656	0.576725
	2012-04-20 06:00:05	0.039811	0.261689	0.620799	0.736554	0.579429
	2012-04-20 07:00:05	0.168821	0.475641	0.76893	0.733593	0.587587
	2012-04-20 08:00:05	0.467572	0.713042	0.852272	0.727389	0.628687
	2012-04-20 09:00:05	0.753391	0.894662	0.860129	0.692237	0.667628
	2012-04-20 10:00:05	0.914932	0.971025	0.79516	0.612848	0.680724
	2012-04-20 11:00:05	0.981253	0.895463	0.666155	0.507679	0.68983
	2012-04-20 12:00:05	0.967769	0.731528	0.512834	0.388717	0.691951
	2012-04-20 13:00:05	0.754944	0.539523	0.353184	0.267301	0.596966
	2012-04-20 14:00:05	0.450577	0.311875	0.200364	0.151642	0.506485
	2012-04-20 15:00:05	0.291127	0.17217	0.108825	0.0823626	0.452287
	2012-04-20 16:00:05	0.154111	0.0868776	0.0545221	0.0412641	0.420135
	2012-04-20 17:00:05	0.0426904	0.0232545	0.0145939	0.0110866	0.396495
	2012-04-20 18:00:05	0.0143344	0.00739315	0.00463975	0.00703529	0.390601
	2012-04-20 19:00:05	0.00239742	0.0012365	0.000775993	0.0180866	0.388313
	2012-04-20 20:00:05	0	0	0	0.0762412	0.387854
	2012-04-20 21:00:05	0	0	0	0.161169	0.387854
	2012-04-20 22:00:05	0	0	0	0.257299	0.387854
	2012-04-20 23:00:05	0	0	5.47045e-05	0.374108	0.387854
	2012-04-21 00:00:05	0	0	0.00465596	0.495781	0.387854
	2012-04-21 01:00:05	0	0	0.0231218	0.495781	0.387854
	2012-04-21 02:00:05	0	8.71682e-05	0.100737	0.495781	0.387854
	2012-04-21 03:00:05	0	0.00741898	0.212952	0.495781	0.387854
	2012-04-21 04:00:05	0.000169009	0.0368431	0.339968	0.495781	0.387854
	2012-04-21 05:00:05	0.0143845	0.160519	0.494308	0.495781	0.387854
	2012-04-21 06:00:05	0.0712654	0.339239	0.655019	0.495739	0.387822
	2012-04-21 07:00:05	0.296842	0.534299	0.650418	0.492257	0.385097
	2012-04-21 08:00:05	0.586479	0.750805	0.631952	0.478282	0.374164
	2012-04-21 09:00:05	0.7391	0.883301	0.554337	0.41954	0.32821
	2012-04-21 10:00:05	0.869244	0.704493	0.442122	0.334612	0.26177
	2012-04-21 11:00:05	0.973516	0.502102	0.315106	0.238482	0.186567
	2012-04-21 12:00:05	0.496686	0.256171	0.160766	0.121673	0.095186
	2012-04-21 13:00:05	0	0	0	0	0
	2012-04-21 14:00:05	0	0	0	0	0
	2012-04-21 15:00:05	0	0	0	0	0
	2012-04-21 16:00:05	0	0	0	0	0.0283718
	2012-04-21 17:00:05	0	0	0	0	0.0351543
	2012-04-21 18:00:05	0	0	0	0	0.0363743
	2012-04-21 19:00:05	0	0	0	0	0.0363743
	2012-04-21 20:00:05	0	0	0	0	0.0363743
	2012-04-21 21:00:05	0	0	0	0	0.0363743
	2012-04-21 22:00:05	0	0	0	0	0.0363743
	2012-04-21 23:00:05	0	0	0	0	0.0363743
	2012-04-22 00:00:05	0	0	0	0	0.0363743
	2012-04-22 01:00:05	0	0	0	0	0.0363743
	2012-04-22 02:00:05	0	0	0	0	0.0363743
	2012-04-22 03:00:05	0	0	0	0	0.0363743
	2012-04-22 04:00:05	0	0	0	0.0362667	0.0364187
	2012-04-22 05:00:05	0	0	0	0.0449366	0.0402742
	2012-04-22 06:00:05	0	0	0	0.0464961	0.0587877
	2012-04-22 07:00:05	0	0	0	0.0464961	0.0766414
	2012-04-22 08:00:05	0	0	0	0.0464961	0.137456
	2012-04-22 09:00:05	0	0	0	0.0464961	0.190209
	2012-04-22 10:00:05	0	0	0.0479191	0.0464961	0.226981
	2012-04-22 11:00:05	0	0	0.0593746	0.0464961	0.259863
	2012-04-22 12:00:05	0	0	0.0614352	0.0464961	0.279068
	2012-04-22 13:00:05	0	0.0763561	0.0614352	0.0464961	0.306983
	2012-04-22 14:00:05	0	0.0946098	0.0614352	0.0464961	0.318841
	2012-04-22 15:00:05	0.148045	0.0978931	0.0614352	0.0464961	0.329167
	2012-04-22 16:00:05	0.183437	0.0978931	0.0614352	0.0465528	0.334892
	2012-04-22 17:00:05	0.0417577	0.021537	0.0135161	0.0152145	0.308861
	2012-04-22 18:00:05	0.006366	0.00328334	0.00206054	0.0302097	0.302216
	2012-04-22 19:00:05	0	0	0	0.051472	0.300996
	2012-04-22 20:00:05	0	0	0	0.12921	0.300996
	2012-04-22 21:00:05	0	0	0	0.196642	0.300996
	2012-04-22 22:00:05	0	0	7.49654e-05	0.243647	0.300996
	2012-04-22 23:00:05	0	0	0.00658683	0.285677	0.300996
	2012-04-23 00:00:05	0	0	0.0378555	0.310227	0.300996
	2012-04-23 01:00:05	0	0.000119453	0.0680098	0.34591	0.300996
	2012-04-23 02:00:05	0	0.0104957	0.170725	0.361068	0.300996
	2012-04-23 03:00:05	0.000231605	0.0603204	0.259822	0.374267	0.300996
	2012-04-23 04:00:05	0.0203499	0.108369	0.32193	0.381585	0.301028
	2012-04-23 05:00:05	0.116722	0.27192	0.37739	0.384521	0.303233
	2012-04-23 06:00:05	0.189766	0.403514	0.403316	0.379768	0.318244
	2012-04-23 07:00:05	0.410497	0.452655	0.419194	0.356102	0.340188
	2012-04-23 08:00:05	0.592601	0.493098	0.409068	0.333281	0.384008
	2012-04-23 09:00:05	0.467147	0.381115	0.323794	0.255543	0.400939
	2012-04-23 10:00:05	0.363457	0.31427	0.244365	0.188111	0.433295
	2012-04-23 11:00:05	0.271791	0.247219	0.186212	0.141106	0.48869
	2012-04-23 12:00:05	0.245876	0.186517	0.130908	0.0990752	0.54682
	2012-04-23 13:00:05	0.207537	0.150236	0.0984701	0.0745253	0.611639
	2012-04-23 14:00:05	0.115759	0.0814119	0.0513229	0.0388428	0.654085
	2012-04-23 15:00:05	0.0837532	0.0498667	0.031295	0.0236851	0.694034
	2012-04-23 16:00:05	0.0420894	0.0220762	0.0138544	0.0105269	0.711929
	2012-04-23 17:00:05	0.0129323	0.00666998	0.00418591	0.00608457	0.715272
	2012-04-23 18:00:05	0.000713593	0.000368043	0.000230974	0.0272073	0.713797
	2012-04-23 19:00:05	0	0	0	0.0787483	0.71366
	2012-04-23 20:00:05	0	0	0	0.157584	0.71366
	2012-04-23 21:00:05	0	0	0	0.256964	0.71366
	2012-04-23 22:00:05	0	0	5.47045e-05	0.365755	0.71366
	2012-04-23 23:00:05	0	0	0.00385363	0.48357	0.71366
	2012-04-24 00:00:05	0	0	0.035718	0.599907	0.71366
	2012-04-24 01:00:05	0	8.71682e-05	0.10405	0.707312	0.71366
	2012-04-24 02:00:05	0	0.00614052	0.208215	0.797252	0.71366
	2012-04-24 03:00:05	0.000169009	0.0569144	0.339526	0.863476	0.71366
	2012-04-24 04:00:05	0.0119057	0.165797	0.483272	0.899549	0.713719
	2012-04-24 05:00:05	0.110181	0.331691	0.638886	0.911099	0.716872
	2012-04-24 06:00:05	0.309555	0.534874	0.788802	0.909331	0.736112
	2012-04-24 07:00:05	0.532929	0.713149	0.898851	0.885215	0.742736
	2012-04-24 08:00:05	0.727501	0.852314	0.949358	0.833499	0.766188
	2012-04-24 09:00:05	0.849782	0.931269	0.932693	0.754663	0.768671
	2012-04-24 10:00:05	0.925035	0.948164	0.849046	0.655283	0.783329
	2012-04-24 11:00:05	0.955839	0.908477	0.720616	0.546492	0.791442
	2012-04-24 12:00:05	0.913342	0.799855	0.56641	0.428677	0.781716
	2012-04-24 13:00:05	0.80559	0.630869	0.412695	0.31234	0.776529
	2012-04-24 14:00:05	0.637482	0.429142	0.270781	0.204936	0.765559
	2012-04-24 15:00:05	0.417589	0.242111	0.151943	0.114995	0.749524
	2012-04-24 16:00:05	0.194573	0.102684	0.0644419	0.0488468	0.727009
	2012-04-24 17:00:05	0.0518356	0.0267348	0.0167781	0.0168461	0.70745
	2012-04-24 18:00:05	0.00451942	0.00233094	0.00146284	0.032723	0.69931
	2012-04-24 19:00:05	0	0	0	0.0641993	0.698444
	2012-04-24 20:00:05	0	0	0	0.145893	0.698444
	2012-04-24 21:00:05	0	0	0	0.227903	0.698444
	2012-04-24 22:00:05	0	0	9.92785e-05	0.34602	0.698444
	2012-04-24 23:00:05	0	0	0.00548058	0.465182	0.698444
	2012-04-25 00:00:05	0	0	0.041774	0.570564	0.698444
	2012-04-25 01:00:05	0	0.000158194	0.0848264	0.68027	0.698444
	2012-04-25 02:00:05	0	0.00873296	0.192768	0.773653	0.698444
	2012-04-25 03:00:06	0.00030672	0.0665642	0.301128	0.843097	0.698444
	2012-04-25 04:00:06	0.0169322	0.135166	0.457196	0.88054	0.698492
	2012-04-25 05:00:06	0.128753	0.307006	0.614544	0.891536	0.701525
	2012-04-25 06:00:06	0.245138	0.471096	0.748404	0.88865	0.720029
	2012-04-25 07:00:06	0.466496	0.661949	0.857065	0.861182	0.745418
	2012-04-25 08:00:06	0.668261	0.84423	0.9374	0.828598	0.785241
	2012-04-25 09:00:06	0.816945	0.894104	0.921213	0.746904	0.801016
	2012-04-25 10:00:06	0.968602	0.952416	0.862327	0.664895	0.824179
	2012-04-25 11:00:06	0.916616	0.900341	0.720888	0.546777	0.822459
	2012-04-25 12:00:06	0.878019	0.795665	0.565008	0.427616	0.819208
	2012-04-25 13:00:06	0.829038	0.652625	0.425767	0.322234	0.819583
	2012-04-25 14:00:06	0.66468	0.444958	0.280812	0.212528	0.804669
	2012-04-25 15:00:06	0.436324	0.250847	0.157425	0.119144	0.784817
	2012-04-25 16:00:06	0.198041	0.104641	0.0656697	0.0497622	0.760334
	2012-04-25 17:00:06	0.0500391	0.0258082	0.0161966	0.016271	0.739542
	2012-04-25 18:00:06	0.00484492	0.00249882	0.0015682	0.0329254	0.731699
	2012-04-25 19:00:06	0	0	0	0.0916612	0.730771
	2012-04-25 20:00:06	0	0	0	0.175149	0.730771
	2012-04-25 21:00:06	0	0	0	0.277008	0.730771
	2012-04-25 22:00:06	0	0	8.10437e-05	0.388626	0.730771
	2012-04-25 23:00:06	0	0	0.00530228	0.504544	0.730771
	2012-04-26 00:00:06	0	0	0.0419361	0.61955	0.730771
	2012-04-26 01:00:06	0	0.000129138	0.121112	0.725412	0.730771
	2012-04-26 02:00:06	0	0.00844886	0.231424	0.816054	0.730771
	2012-04-26 03:00:06	0.000250383	0.0668225	0.366009	0.88406	0.730771
	2012-04-26 04:00:06	0.0163813	0.192984	0.513491	0.922209	0.730771
	2012-04-26 05:00:06	0.129311	0.368631	0.666572	0.933013	0.730723
	2012-04-26 06:00:06	0.357792	0.574764	0.813308	0.930107	0.727632
	2012-04-26 07:00:00	0.585421	0.751393	0.916549	0.902382	0.754359
	2012-04-26 08:00:00	0.756609	0.869286	0.957138	0.842459	0.774516
	2012-04-26 09:00:00	0.871441	0.935644	0.936683	0.758971	0.791688
	2012-04-26 10:00:00	0.928835	0.944074	0.852503	0.657112	0.803521
	2012-04-26 11:00:00	0.942662	0.899908	0.719378	0.545494	0.810649
	2012-04-26 12:00:00	0.901612	0.799035	0.567598	0.429576	0.813226
	2012-04-26 13:00:00	0.802153	0.637219	0.415641	0.31457	0.809764
	2012-04-26 14:00:00	0.647623	0.437213	0.275765	0.208708	0.799964
	2012-04-26 15:00:00	0.433339	0.248578	0.156001	0.118066	0.784099
	2012-04-26 16:00:00	0.200081	0.105396	0.0661438	0.0500597	0.764305
	2012-04-26 17:00:00	0.0486245	0.0250786	0.0157387	0.0119115	0.743003
	2012-04-26 18:00:00	0.00426904	0.0022018	0.00138179	0.00104579	0.735325
	2012-04-26 19:00:00	0	0	0	0.06189	0.734507
	2012-04-26 20:00:00	0	0	0	0.147579	0.734507
	2012-04-26 21:00:00	0	0	0	0.253017	0.734507
	2012-04-26 22:00:00	0	0	0	0.370001	0.734507
	2012-04-26 23:00:00	0	0	0	0.490731	0.734507
	2012-04-27 00:00:00	0	0	0	0.609943	0.734507
	2012-04-27 01:00:00	0	0	0.0817751	0.720524	0.734507
	2012-04-27 02:00:00	0	0	0.194995	0.813859	0.734507
	2012-04-27 03:00:00	0	0	0.334311	0.884221	0.734507
	2012-04-27 04:00:00	0	0.130304	0.488882	0.926925	0.734625
	2012-04-27 05:00:00	0	0.310713	0.648402	0.937845	0.738149
	2012-04-27 06:00:00	0.252643	0.532704	0.805917	0.938895	0.760012
	2012-04-27 07:00:00	0.602435	0.779003	0.952026	0.938895	0.806382
	2012-04-27 08:00:00	0.780207	0.902885	0.993575	0.877005	0.823052
	2012-04-27 09:00:00	0.907959	0.973465	0.973324	0.791317	0.835905
	2012-04-27 10:00:00	0.97038	0.98429	0.890433	0.685878	0.841337
	2012-04-27 11:00:00	0.979475	0.934501	0.75029	0.568894	0.840957
	2012-04-27 12:00:00	0.938043	0.828456	0.592158	0.448164	0.834555
	2012-04-27 13:00:00	0.832412	0.667376	0.434643	0.328952	0.821577
	2012-04-27 14:00:00	0.668236	0.457549	0.288534	0.218371	0.8031
	2012-04-27 15:00:00	0.46155	0.263251	0.16521	0.125036	0.780319
	2012-04-27 16:00:00	0.218898	0.11511	0.0722403	0.0548256	0.753487
	2012-04-27 17:00:00	0.0488623	0.0252013	0.0158157	0.0166252	0.728576
	2012-04-27 18:00:00	0.00428782	0.00221149	0.00138787	0.0336538	0.721135
	2012-04-27 19:00:00	0	0	0	0.0918758	0.720313
	2012-04-27 20:00:00	0	0	0	0.175074	0.720313
	2012-04-27 21:00:00	0	0	0	0.277193	0.720313
	2012-04-27 22:00:00	0	0	0.000200583	0.389575	0.720313
	2012-04-27 23:00:00	0	0	0.00615122	0.506073	0.720313
	2012-04-28 00:00:00	0	0	0.0430788	0.618619	0.720313
	2012-04-28 01:00:00	0	0.000319617	0.121395	0.721243	0.720313
	2012-04-28 02:00:00	0	0.00980158	0.231325	0.808204	0.720313
	2012-04-28 03:00:00	0.000619699	0.0686433	0.366255	0.87242	0.720313
	2012-04-28 04:00:00	0.0190041	0.193436	0.514745	0.908483	0.720466
	2012-04-28 05:00:00	0.132472	0.368282	0.668473	0.919192	0.724076
	2012-04-28 06:00:00	0.356045	0.573802	0.811229	0.916096	0.742142
	2012-04-28 07:00:00	0.581584	0.751571	0.909898	0.888148	0.764714
	2012-04-28 08:00:00	0.75649	0.872053	0.946483	0.828876	0.781033
	2012-04-28 09:00:00	0.875622	0.933843	0.921402	0.745678	0.793545
	2012-04-28 10:00:00	0.934318	0.934905	0.834122	0.643559	0.800172
	2012-04-28 11:00:00	0.934988	0.881383	0.699982	0.531177	0.802256
	2012-04-28 12:00:00	0.878351	0.771309	0.547914	0.414679	0.798707
	2012-04-28 13:00:00	0.77391	0.610281	0.399207	0.302133	0.790737
	2012-04-28 14:00:00	0.617126	0.417084	0.263611	0.199509	0.779033
	2012-04-28 15:00:00	0.409352	0.236959	0.148709	0.112548	0.761628
	2012-04-28 16:00:00	0.19155	0.101758	0.0638604	0.0485278	0.739276
	2012-04-28 17:00:00	0.0500829	0.0258308	0.0162108	0.0172309	0.719883
	2012-04-28 18:00:00	0.0057463	0.00296372	0.00185995	0.0339666	0.712428
	2012-04-28 19:00:00	0	0	0	0.0893595	0.711327
	2012-04-28 20:00:00	0	0	0	0.169492	0.711327
	2012-04-28 21:00:00	0	0	0	0.268684	0.711327
	2012-04-28 22:00:00	0	0	0.00025934	0.379274	0.711327
	2012-04-28 23:00:00	0	0	0.00655643	0.494321	0.711327
	2012-04-29 00:00:00	0	0	0.04302	0.606281	0.711327
	2012-04-29 01:00:00	0	0.000413242	0.118071	0.70864	0.711327
	2012-04-29 02:00:00	0	0.0104473	0.22395	0.796303	0.711327
	2012-04-29 03:00:00	0.000801227	0.0685497	0.355012	0.861016	0.711327
	2012-04-29 04:00:00	0.020256	0.188138	0.501134	0.89666	0.71188
	2012-04-29 05:00:00	0.132109	0.356437	0.652886	0.907738	0.720686
	2012-04-29 06:00:00	0.344521	0.555242	0.794522	0.904303	0.745489
	2012-04-29 07:00:00	0.558981	0.729976	0.893304	0.876706	0.762712
	2012-04-29 08:00:00	0.732027	0.852608	0.934083	0.819906	0.760615
	2012-04-29 09:00:00	0.856355	0.919618	0.913709	0.739773	0.767852
	2012-04-29 10:00:00	0.921079	0.926285	0.829743	0.640581	0.759739
	2012-04-29 11:00:00	0.926675	0.878016	0.698518	0.529991	0.752996
	2012-04-29 12:00:00	0.874877	0.772042	0.548265	0.414944	0.741059
	2012-04-29 13:00:00	0.775694	0.611365	0.400331	0.302984	0.712839
	2012-04-29 14:00:00	0.622021	0.419595	0.265086	0.200625	0.696086
	2012-04-29 15:00:00	0.409671	0.23783	0.149256	0.112962	0.674291
	2012-04-29 16:00:00	0.191525	0.101583	0.063751	0.0489557	0.651315
	2012-04-29 17:00:00	0.0514538	0.0265379	0.0166545	0.0247646	0.629173
	2012-04-29 18:00:00	0.00543332	0.0028023	0.00175865	0.0499616	0.621369
	2012-04-29 19:00:00	0	0	0	0.0982426	0.620327
	2012-04-29 20:00:00	0	0	0	0.152363	0.620327
	2012-04-29 21:00:00	0	0	0	0.241747	0.620327
	2012-04-29 22:00:00	0	0	0.000934028	0.330568	0.620327
	2012-04-29 23:00:00	0	0	0.0160669	0.432538	0.620327
	2012-04-30 00:00:00	0	0	0.0642555	0.532327	0.620327
	2012-04-30 01:00:00	0	0.00148832	0.129808	0.608215	0.620327
	2012-04-30 02:00:00	0	0.0256016	0.201317	0.689158	0.620327
	2012-04-30 03:00:00	0.00288567	0.102387	0.319419	0.748962	0.620327
	2012-04-30 04:00:00	0.0496385	0.20684	0.436779	0.784306	0.620507
	2012-04-30 05:00:00	0.195631	0.319297	0.570578	0.790939	0.623976
	2012-04-30 06:00:00	0.351401	0.483373	0.687295	0.780784	0.638026
	2012-04-30 07:00:00	0.423448	0.593593	0.739378	0.744313	0.65572
	2012-04-30 08:00:00	0.585803	0.703828	0.780775	0.694701	0.681924
	2012-04-30 09:00:00	0.727458	0.799978	0.788286	0.640581	0.71903
	2012-04-30 10:00:00	0.778836	0.771564	0.716882	0.551197	0.736487
	2012-04-30 11:00:00	0.823605	0.754977	0.609222	0.462375	0.756741
	2012-04-30 12:00:00	0.717136	0.666201	0.476203	0.360405	0.765676
	2012-04-30 13:00:00	0.640205	0.530519	0.344353	0.260617	0.768857
	2012-04-30 14:00:00	0.574549	0.386197	0.244081	0.184728	0.778425
	2012-04-30 15:00:00	0.388407	0.218511	0.137132	0.103786	0.76643
	2012-04-30 16:00:00	0.174242	0.0925985	0.0581124	0.0442113	0.747727
	2012-04-30 17:00:00	0.0352602	0.0181859	0.011413	0.0140092	0.72884
	2012-04-30 18:00:00	0.00529561	0.00273127	0.00171407	0.0360812	0.724203
	2012-04-30 19:00:00	0	0	0	0.0938723	0.723188
	2012-04-30 20:00:00	0	0	0	0.17698	0.723188
	2012-04-30 21:00:00	0	0	0	0.278532	0.723188
	2012-04-30 22:00:00	0	0	0.000303914	0.39023	0.723188
	2012-04-30 23:00:00	0	0	0.0070974	0.504941	0.723188
	2012-06-01 00:00:01	0	0	0.0609914	0.623686	0.715615
	2012-06-01 01:00:01	0	0.00208558	0.143832	0.720073	0.715615
	2012-06-01 02:00:01	0	0.02247	0.253849	0.805553	0.715615
	2012-06-01 03:00:01	0.00404369	0.0971861	0.386937	0.855395	0.715615
	2012-06-01 04:00:00	0.0435667	0.229188	0.530893	0.888412	0.716299
	2012-06-01 05:00:00	0.184389	0.402407	0.674648	0.907362	0.722908
	2012-06-01 06:00:00	0.400801	0.59409	0.809973	0.903897	0.743747
	2012-06-01 07:00:00	0.595831	0.748759	0.890439	0.868587	0.76561
	2012-06-01 08:00:00	0.751069	0.847908	0.920543	0.80589	0.78271
	2012-06-01 09:00:00	0.855923	0.908619	0.876382	0.722626	0.796913
	2012-06-01 10:00:00	0.892924	0.899485	0.78692	0.621901	0.80509
	2012-06-01 11:00:00	0.905781	0.850071	0.669311	0.51295	0.810211
	2012-06-01 12:00:00	0.851072	0.723858	0.532461	0.403161	0.812012
	2012-06-01 13:00:00	0.742406	0.557357	0.384579	0.291061	0.805993
	2012-06-01 14:00:00	0.552402	0.396405	0.257223	0.194674	0.801846
	2012-06-01 15:00:00	0.338243	0.229524	0.144278	0.109194	0.790611
	2012-06-01 16:00:00	0.216181	0.12496	0.0784219	0.0602262	0.786641
	2012-06-01 17:00:00	0.106776	0.0554454	0.0347961	0.036647	0.774829
	2012-06-01 18:00:00	0.0261025	0.0134626	0.0084488	0.0530269	0.761597
	2012-06-01 19:00:00	0.000726112	0.0003745	0.000235027	0.110245	0.756974
	2012-06-01 20:00:00	0	0	0	0.194622	0.756835
	2012-06-01 21:00:00	0	0	0	0.296042	0.756835
	2012-06-01 22:00:00	0	0	0.00115487	0.407219	0.756835
	2012-06-01 23:00:00	0	0	0.0136255	0.522715	0.756835
	2012-06-02 00:00:00	0	0	0.0616155	0.634806	0.756835
	2012-06-02 01:00:00	0	0.00184022	0.145431	0.739213	0.756835
	2012-06-02 02:00:00	0	0.0217113	0.257154	0.830299	0.756835
	2012-06-02 03:00:00	0.00356796	0.0981804	0.391159	0.901417	0.756835
	2012-06-02 04:00:00	0.0420957	0.231735	0.538057	0.946185	0.757676
	2012-06-02 05:00:00	0.186792	0.407918	0.689507	0.963229	0.76507
	2012-06-02 06:00:00	0.407211	0.601577	0.825142	0.956818	0.786798
	2012-06-02 07:00:00	0.604113	0.75918	0.915105	0.920804	0.809528
	2012-06-02 08:00:00	0.759175	0.868792	0.951641	0.85737	0.827205
	2012-06-02 09:00:00	0.867848	0.926766	0.933887	0.772814	0.841164
	2012-06-02 10:00:00	0.925311	0.933055	0.859033	0.671395	0.848741
	2012-06-02 11:00:00	0.929041	0.890756	0.73581	0.560218	0.851672
	2012-06-02 12:00:00	0.883772	0.797321	0.587204	0.444721	0.850696
	2012-06-02 13:00:00	0.798028	0.655579	0.439504	0.332631	0.846447
	2012-06-02 14:00:00	0.662139	0.473485	0.301551	0.228224	0.83763
	2012-06-02 15:00:00	0.473062	0.288084	0.181199	0.137138	0.823026
	2012-06-02 16:00:00	0.255892	0.138998	0.0872314	0.0670944	0.802779
	2012-06-02 17:00:00	0.0854997	0.0447431	0.0280796	0.0326524	0.78213
	2012-06-02 18:00:00	0.0136083	0.00701865	0.00440472	0.0519474	0.770541
	2012-06-02 19:00:00	0.00125192	0.00064569	0.000405218	0.114296	0.76842
	2012-06-02 20:00:00	0	0	0	0.200018	0.768181
	2012-06-02 21:00:00	0	0	0	0.302418	0.768181
	2012-06-02 22:00:00	0	0	0.00142029	0.413523	0.768181
	2012-06-02 23:00:00	0	0	0.015064	0.528446	0.768181
	2012-06-03 00:00:00	0	0	0.0642332	0.642695	0.768181
	2012-06-03 01:00:00	0	0.00226314	0.150614	0.749355	0.768181
	2012-06-03 02:00:00	0	0.0240035	0.264283	0.842491	0.768181
	2012-06-03 03:00:00	0.00438797	0.102352	0.399584	0.91491	0.768181
	2012-06-03 04:00:00	0.04654	0.239993	0.546386	0.960147	0.769108
	2012-06-03 05:00:00	0.19406	0.418856	0.696814	0.977444	0.776647
	2012-06-03 06:00:00	0.418779	0.612708	0.834128	0.970223	0.795855
	2012-06-03 07:00:00	0.618053	0.768281	0.925888	0.933326	0.815405
	2012-06-03 08:00:00	0.76919	0.872599	0.962568	0.86795	0.830375
	2012-06-03 09:00:00	0.871553	0.932015	0.944584	0.781921	0.842282
	2012-06-03 10:00:00	0.922675	0.940984	0.869056	0.679522	0.848667
	2012-06-03 11:00:00	0.935514	0.903153	0.746528	0.568417	0.850678
	2012-06-03 12:00:00	0.901781	0.813663	0.598783	0.453494	0.840795
	2012-06-03 13:00:00	0.815593	0.668364	0.448242	0.339244	0.833916
	2012-06-03 14:00:00	0.675816	0.482482	0.307314	0.232585	0.799442
	2012-06-03 15:00:00	0.480285	0.29293	0.184253	0.139448	0.745364
	2012-06-03 16:00:00	0.25966	0.141125	0.0885666	0.0682153	0.701847
	2012-06-03 17:00:00	0.0876717	0.0458828	0.0287948	0.0336906	0.676616
	2012-06-03 18:00:00	0.0139651	0.00720268	0.00452021	0.0501977	0.665541
	2012-06-03 19:00:00	0.00128947	0.000665061	0.000417375	0.109295	0.663272
	2012-06-03 20:00:00	0	0	0	0.19349	0.663025
	2012-06-03 21:00:00	0	0	0	0.29474	0.663025
	2012-06-03 22:00:00	0	0	0.00156617	0.4053	0.663025
	2012-06-03 23:00:00	0	0	0.0157204	0.518977	0.663025
	2012-06-04 00:00:00	0	0	0.0618059	0.621266	0.663025
	2012-06-04 01:00:00	0	0.00249559	0.143994	0.726723	0.663025
	2012-06-04 02:00:00	0	0.0250496	0.255658	0.789316	0.663025
	2012-06-04 03:00:00	0.00483866	0.0984839	0.389439	0.813326	0.663025
	2012-06-04 04:00:00	0.0485681	0.229446	0.535522	0.830118	0.663335
	2012-06-04 05:00:00	0.18611	0.40488	0.684157	0.841918	0.665166
	2012-06-04 06:00:00	0.396301	0.595498	0.805157	0.835421	0.659942
	2012-06-04 07:00:00	0.598905	0.754838	0.898412	0.800746	0.638378
	2012-06-04 08:00:00	0.758299	0.863211	0.898926	0.738543	0.610287
	2012-06-04 09:00:00	0.864636	0.900641	0.818987	0.654032	0.587114
	2012-06-04 10:00:00	0.915364	0.9095	0.707394	0.552782	0.585127
	2012-06-04 11:00:00	0.8816	0.808508	0.578468	0.442222	0.533342
	2012-06-04 12:00:00	0.848049	0.619724	0.433837	0.328546	0.526451
	2012-06-04 13:00:00	0.686	0.439718	0.298952	0.226256	0.535128
	2012-06-04 14:00:00	0.353523	0.245027	0.159611	0.120799	0.518991
	2012-06-04 15:00:00	0.166561	0.122119	0.0769084	0.0582067	0.524931
	2012-06-04 16:00:00	0.121555	0.0719977	0.0451839	0.0345937	0.542551
	2012-06-04 17:00:00	0.0702138	0.0366429	0.0229961	0.0213267	0.543855
	2012-06-04 18:00:00	0.0180401	0.0093044	0.0058392	0.0123762	0.536218
	2012-06-04 19:00:00	0.000832525	0.000429384	0.00026947	0.0154752	0.533155
	2012-06-04 20:00:00	0	0	0	0.0415662	0.532995
	2012-06-04 21:00:00	0	0	0	0.0964561	0.532995
	2012-06-04 22:00:00	0	0	0.000524758	0.195166	0.532995
	2012-06-04 23:00:00	0	0	0.00518274	0.239531	0.532995
	2012-06-05 00:00:00	0	0	0.0105134	0.344399	0.532995
	2012-06-05 01:00:00	0	0.000836169	0.0201779	0.45778	0.532995
	2012-06-05 02:00:00	0	0.00825838	0.0549213	0.54261	0.532995
	2012-06-05 03:00:00	0.00162123	0.0167524	0.127447	0.612795	0.532995
	2012-06-05 04:00:00	0.016012	0.0321522	0.257873	0.659328	0.533698
	2012-06-05 05:00:00	0.0308598	0.0866775	0.315967	0.67739	0.541013
	2012-06-05 06:00:00	0.0463272	0.194821	0.449871	0.677088	0.56707
	2012-06-05 07:00:00	0.137198	0.394152	0.59435	0.673353	0.602975
	2012-06-05 08:00:00	0.331407	0.472158	0.696771	0.666038	0.658882
	2012-06-05 09:00:00	0.627016	0.637587	0.754764	0.639744	0.689559
	2012-06-05 10:00:00	0.584051	0.760733	0.743722	0.584854	0.717639
	2012-06-05 11:00:00	0.609189	0.731509	0.637686	0.486143	0.722423
	2012-06-05 12:00:00	0.89092	0.785873	0.583326	0.441779	0.778983
	2012-06-05 13:00:00	0.80912	0.663053	0.445159	0.33691	0.781633
	2012-06-05 14:00:00	0.632794	0.463205	0.29535	0.22353	0.767894
	2012-06-05 15:00:00	0.476461	0.29139	0.183264	0.1387	0.759931
	2012-06-05 16:00:00	0.265306	0.14425	0.0905278	0.0694129	0.742251
	2012-06-05 17:00:00	0.0885105	0.0462799	0.029044	0.0326279	0.720226
	2012-06-05 18:00:00	0.0143783	0.00741575	0.00465393	0.0510012	0.708968
	2012-06-05 19:00:00	0.00122062	0.000629548	0.000395088	0.0977089	0.706647
	2012-06-05 20:00:00	0	0	0	0.176189	0.706413
	2012-06-05 20:59:59	0	0	0	0.241696	0.706413
	2012-06-05 21:59:59	0	0	0.00118729	0.33248	0.706413
	2012-06-05 22:59:59	0	0	0.0140672	0.437306	0.706413
	2012-06-05 23:59:59	0	0	0.0627339	0.553969	0.706413
	2012-06-06 00:59:59	0	0.00189187	0.128707	0.662225	0.706413
	2012-06-06 01:59:59	0	0.0224151	0.232798	0.758043	0.706413
	2012-06-06 02:59:59	0.00366812	0.0999625	0.319353	0.832694	0.706413
	2012-06-06 03:59:59	0.0434603	0.205087	0.439305	0.88028	0.707408
	2012-06-06 04:59:59	0.190147	0.369057	0.576624	0.897761	0.715565
	2012-06-06 05:59:59	0.35418	0.486453	0.717891	0.892082	0.736316
	2012-06-06 06:59:59	0.525411	0.600043	0.812262	0.855505	0.757357
	2012-06-06 07:59:59	0.588996	0.715619	0.872893	0.805574	0.782631
	2012-06-06 08:59:59	0.638002	0.795381	0.867439	0.726795	0.799321
	2012-06-06 09:59:59	0.798504	0.885384	0.84376	0.661288	0.834641
	2012-06-06 10:59:59	0.904147	0.895983	0.748092	0.570504	0.853707
	2012-06-06 11:59:59	0.91815	0.832453	0.614961	0.465678	0.84241
	2012-06-06 12:59:59	0.833057	0.687018	0.461153	0.349015	0.827118
	2012-06-06 13:59:59	0.695878	0.497792	0.318115	0.240759	0.814358
	2012-06-06 14:59:59	0.498989	0.304621	0.19151	0.144941	0.795511
	2012-06-06 15:59:59	0.269281	0.147989	0.092874	0.0715612	0.771031
	2012-06-06 16:59:59	0.0916341	0.0478005	0.0299983	0.0353006	0.748193
	2012-06-06 17:59:59	0.017652	0.00910423	0.00571358	0.053194	0.736337
	2012-06-06 18:59:59	0.00104535	0.000539151	0.000338357	0.112854	0.733435
	2012-06-06 19:59:59	0	0	0	0.194837	0.733235
	2012-06-06 20:59:59	0	0	0	0.29495	0.733235
	2012-06-06 21:59:59	0	0	0.00167963	0.405606	0.733235
	2012-06-06 22:59:59	0	0	0.0166443	0.520762	0.733235
	2012-06-06 23:59:59	0	0	0.0645716	0.611145	0.733235
	2012-06-07 00:59:59	0	0.00267639	0.148776	0.708262	0.733235
	2012-06-07 01:59:59	0	0.0265217	0.257437	0.800207	0.733235
	2012-06-07 02:59:59	0.0051892	0.102891	0.389717	0.871934	0.733235
	2012-06-07 03:59:59	0.0514225	0.237065	0.535926	0.915293	0.733938
	2012-06-07 04:59:59	0.194304	0.407534	0.686401	0.932415	0.740631
	2012-06-07 05:59:59	0.408219	0.594468	0.790861	0.924314	0.759663
	2012-06-07 06:59:59	0.595856	0.751073	0.871254	0.8884	0.780163
	2012-06-07 07:59:59	0.744384	0.859349	0.908536	0.824671	0.794127
	2012-06-07 08:59:59	0.860386	0.876499	0.894647	0.742433	0.806723
	2012-06-07 09:59:59	0.921793	0.87019	0.819658	0.64232	0.812554
	2012-06-07 10:59:59	0.839041	0.830797	0.697752	0.531664	0.813482
	2012-06-07 11:59:59	0.765403	0.739361	0.549857	0.416508	0.809572
	2012-06-07 12:59:59	0.771776	0.640354	0.430907	0.326124	0.817864
	2012-06-07 13:59:59	0.668129	0.474608	0.302587	0.229007	0.810073
	2012-06-07 14:59:59	0.469794	0.287816	0.1811	0.137062	0.79147
	2012-06-07 15:59:59	0.25208	0.137558	0.0863277	0.0662341	0.770101
	2012-06-07 16:59:59	0.0882476	0.0462702	0.029038	0.0327015	0.750881
	2012-06-07 17:59:59	0.0146287	0.00754489	0.00473498	0.0499631	0.739652
	2012-06-07 18:59:59	0.00146474	0.000755458	0.000474106	0.109216	0.737369
	2012-06-07 19:59:59	0	0	0	0.190434	0.737088
	2012-06-07 20:59:59	0	0	0	0.288773	0.737088
	2012-06-07 21:59:59	0	0	0.00118729	0.396341	0.737088
	2012-06-07 22:59:59	0	0	0.0141705	0.508183	0.737088
	2012-06-07 23:59:59	0	0	0.0612812	0.61834	0.737088
	2012-06-08 00:59:59	0	0.00189187	0.143832	0.719325	0.737088
	2012-06-08 01:59:59	0	0.0225798	0.25162	0.806482	0.737088
	2012-06-08 02:59:59	0.00366812	0.0976478	0.381556	0.874647	0.737088
	2012-06-08 03:59:59	0.0437795	0.229188	0.523684	0.919059	0.737901
	2012-06-08 04:59:59	0.185659	0.39905	0.670274	0.936951	0.745365
	2012-06-08 05:59:59	0.400588	0.585405	0.802841	0.931164	0.76529
	2012-06-08 06:59:59	0.58805	0.73681	0.889161	0.895815	0.786439
	2012-06-08 07:59:59	0.734443	0.840744	0.921771	0.833338	0.804202
	2012-06-08 08:59:59	0.840537	0.900916	0.904048	0.751761	0.809985
	2012-06-08 09:59:59	0.895659	0.906485	0.832795	0.653422	0.822297
	2012-06-08 10:59:59	0.906231	0.863514	0.715494	0.545854	0.808458
	2012-06-08 11:59:59	0.861907	0.771555	0.573054	0.434012	0.798355
	2012-06-08 12:59:59	0.76802	0.633135	0.427909	0.323855	0.786779
	2012-06-08 13:59:59	0.634046	0.460083	0.294478	0.222871	0.751774
	2012-06-08 14:59:59	0.459554	0.285085	0.179317	0.135713	0.742267
	2012-06-08 15:59:59	0.258001	0.142217	0.0892514	0.0685879	0.723775
	2012-06-08 16:59:59	0.0931927	0.0487109	0.0305697	0.0346152	0.704098
	2012-06-08 17:59:59	0.0177397	0.00914943	0.00574194	0.0511193	0.692565
	2012-06-08 18:59:59	0.00125192	0.00064569	0.000405218	0.109769	0.689627
	2012-06-08 19:59:59	0	0	0	0.194647	0.689387
	2012-06-08 20:59:59	0	0	0	0.283617	0.689387
	2012-06-08 21:59:59	0	0	0.00137369	0.397693	0.689387
	2012-06-08 22:59:59	0	0	0.0151673	0.487571	0.689387
	2012-06-08 23:59:59	0	0	0.0618019	0.586499	0.689387
	2012-06-09 00:59:59	0	0.00218889	0.144633	0.681859	0.689387
	2012-06-09 01:59:59	0	0.0241682	0.257186	0.738097	0.689387
	2012-06-09 02:59:59	0.004244	0.0984775	0.374742	0.813102	0.689387
	2012-06-09 03:59:59	0.0468593	0.230463	0.525471	0.857629	0.690276
	2012-06-09 04:59:59	0.186692	0.407621	0.642853	0.875849	0.697642
	2012-06-09 05:59:59	0.399981	0.57296	0.759772	0.869458	0.71719
	2012-06-09 06:59:59	0.603637	0.738828	0.839136	0.834447	0.738061
	2012-06-09 07:59:59	0.71092	0.796072	0.830613	0.771758	0.753169
	2012-06-09 08:59:59	0.828863	0.825008	0.817163	0.686574	0.763166
	2012-06-09 09:59:59	0.832569	0.838461	0.758441	0.597604	0.778318
	2012-06-09 10:59:59	0.77073	0.716687	0.63316	0.483527	0.775822
	2012-06-09 11:59:59	0.793108	0.685374	0.519753	0.39365	0.791596
	2012-06-09 12:59:59	0.618841	0.570839	0.389415	0.294722	0.794273
	2012-06-09 13:59:59	0.535752	0.410617	0.263416	0.199362	0.790023
	2012-06-09 14:59:59	0.487947	0.300737	0.189109	0.143124	0.802193
	2012-06-09 15:59:59	0.260386	0.143418	0.0900051	0.069255	0.779561
	2012-06-09 16:59:59	0.0951457	0.0496697	0.0311714	0.0351826	0.759391
	2012-06-09 17:59:59	0.0176833	0.00912038	0.00572371	0.0513509	0.747017
	2012-06-09 18:59:59	0.00115802	0.000597264	0.000374827	0.109275	0.744046
	2012-06-09 19:59:59	0	0	0	0.190992	0.743824
	2012-06-09 20:59:59	0	0	0	0.288956	0.743824
	2012-06-09 21:59:59	0	0	0.00150133	0.397294	0.743824
	2012-06-09 22:59:59	0	0	0.0153152	0.50818	0.743824
	2012-06-09 23:59:59	0	0	0.0621261	0.618221	0.743824
	2012-06-10 00:59:59	0	0.00239228	0.144011	0.720571	0.743824
	2012-06-10 01:59:59	0	0.0244039	0.252358	0.810498	0.743824
	2012-06-10 03:00:00	0.00463835	0.098994	0.381797	0.882292	0.743824
	2012-06-10 04:00:00	0.0473162	0.229472	0.524944	0.928368	0.74456
	2012-06-10 05:00:00	0.187299	0.399724	0.669956	0.945976	0.750991
	2012-06-10 06:00:00	0.397603	0.583966	0.801538	0.938964	0.769841
	2012-06-10 07:00:00	0.587719	0.737472	0.889963	0.903786	0.792151
	2012-06-10 08:00:00	0.734637	0.840453	0.926899	0.841813	0.809647
	2012-06-10 09:00:00	0.842152	0.899489	0.913413	0.759813	0.82428
	2012-06-10 10:00:00	0.894902	0.908725	0.844854	0.661849	0.818438
	2012-06-10 11:00:00	0.90185	0.869961	0.726474	0.553511	0.784645
	2012-06-10 12:00:00	0.867009	0.787658	0.584509	0.442625	0.785499
	2012-06-10 13:00:00	0.784902	0.652987	0.439443	0.332585	0.769252
	2012-06-10 14:00:00	0.660167	0.476962	0.304208	0.230234	0.725529
	2012-06-10 15:00:00	0.481162	0.294877	0.185387	0.140307	0.678779
	2012-06-10 16:00:00	0.264605	0.144247	0.0905258	0.0694543	0.657661
	2012-06-10 17:00:00	0.0905699	0.0472387	0.0296458	0.0327353	0.636806
	2012-06-10 18:00:00	0.0150731	0.00777411	0.00487883	0.0485401	0.625627
	2012-06-10 19:00:00	0.00102031	0.000526238	0.000330253	0.109044	0.623315
	2012-06-10 20:00:00	0	0	0	0.193132	0.62312
	2012-06-10 21:00:00	0	0	0	0.293837	0.62312
	2012-06-10 22:00:00	0	0	0.00124402	0.384333	0.62312
	2012-06-10 23:00:00	0	0	0.0136072	0.449475	0.62312
	2012-06-11 00:00:00	0	0	0.0592571	0.561452	0.62312
	2012-06-11 01:00:00	0	0.00198227	0.143749	0.650724	0.62312
	2012-06-11 02:00:00	0	0.0216823	0.255184	0.697185	0.62312
	2012-06-11 03:00:00	0.00384339	0.0944225	0.388246	0.727353	0.62312
	2012-06-11 04:00:00	0.0420394	0.229055	0.507818	0.772154	0.623819
	2012-06-11 05:00:00	0.179231	0.404638	0.592646	0.79063	0.630224
	2012-06-11 06:00:00	0.402072	0.596963	0.728238	0.785727	0.650756
	2012-06-11 07:00:00	0.605314	0.714753	0.800543	0.751666	0.673146
	2012-06-11 08:00:00	0.755369	0.717272	0.77744	0.687719	0.687978
	2012-06-11 09:00:00	0.780508	0.775464	0.705866	0.603382	0.700002
	2012-06-11 10:00:00	0.635335	0.751393	0.631999	0.502677	0.70732
	2012-06-11 11:00:00	0.723026	0.658682	0.538083	0.412181	0.725586
	2012-06-11 12:00:00	0.821527	0.585047	0.457897	0.347038	0.761901
	2012-06-11 13:00:00	0.55408	0.443612	0.310586	0.235061	0.75548
	2012-06-11 14:00:00	0.31281	0.29654	0.192631	0.145789	0.75606
	2012-06-11 15:00:00	0.306031	0.2081	0.131242	0.0993282	0.775115
	2012-06-11 16:00:00	0.262145	0.14561	0.0913808	0.0700539	0.787378
	2012-06-11 17:00:00	0.0974492	0.0512872	0.0321865	0.0343821	0.767336
	2012-06-11 18:00:00	0.0201746	0.0104053	0.00653009	0.0505673	0.755147
	2012-06-11 19:00:00	0.00199055	0.00102665	0.000644297	0.109282	0.751979
	2012-06-11 20:00:00	0	0	0	0.191699	0.751597
	2012-06-11 21:00:00	0	0	0	0.291408	0.751597
	2012-06-11 22:00:00	0	0	0.00118121	0.401467	0.751597
	2012-06-11 23:00:00	0	0	0.0132425	0.515312	0.751597
	2012-06-12 00:00:00	0	0	0.0602843	0.626874	0.751597
	2012-06-12 01:00:00	0	0.00188219	0.143749	0.730644	0.751597
	2012-06-12 02:00:00	0	0.0211012	0.253292	0.820657	0.751597
	2012-06-12 03:00:00	0.00364934	0.0960594	0.385037	0.891476	0.751597
	2012-06-12 04:00:00	0.0409126	0.229055	0.530457	0.937319	0.752391
	2012-06-12 05:00:00	0.182598	0.401723	0.679699	0.955606	0.759145
	2012-06-12 06:00:00	0.403199	0.592431	0.815044	0.950314	0.779577
	2012-06-12 07:00:00	0.596294	0.749191	0.905114	0.915117	0.80098
	2012-06-12 08:00:00	0.745454	0.855885	0.940583	0.851948	0.816023
	2012-06-12 09:00:00	0.856299	0.916218	0.924613	0.769042	0.831124
	2012-06-12 10:00:00	0.914006	0.924771	0.853441	0.669334	0.839836
	2012-06-12 11:00:00	0.92014	0.882565	0.733364	0.559275	0.834009
	2012-06-12 12:00:00	0.879015	0.791978	0.58801	0.44543	0.829725
	2012-06-12 13:00:00	0.791049	0.653613	0.441139	0.333868	0.825811
	2012-06-12 14:00:00	0.656537	0.475519	0.304027	0.230097	0.817321
	2012-06-12 15:00:00	0.476229	0.294083	0.185094	0.140085	0.804632
	2012-06-12 16:00:00	0.265438	0.145832	0.0915206	0.0702808	0.786569
	2012-06-12 17:00:00	0.0939626	0.0493146	0.0309486	0.033965	0.766121
	2012-06-12 18:00:00	0.017314	0.0089299	0.00560417	0.0500291	0.755549
	2012-06-12 19:00:00	0.00165253	0.000852311	0.000534888	0.109154	0.753067
	2012-06-12 20:00:00	0	0	0	0.191147	0.75275
	2012-06-12 21:00:00	0	0	0	0.293355	0.75275
	2012-06-12 22:00:00	0	0	0.00134127	0.404201	0.75275
	2012-06-12 23:00:00	0	0	0.0139294	0.506811	0.75275
	2012-06-13 00:00:00	0	0	0.0604991	0.61518	0.75275
	2012-06-13 01:00:00	0	0.00213724	0.14369	0.721738	0.75275
	2012-06-13 02:00:00	0	0.0221956	0.252562	0.814657	0.75275
	2012-06-13 03:00:00	0.00414385	0.0964016	0.38761	0.888449	0.75275
	2012-06-13 04:00:00	0.0430346	0.228962	0.53407	0.936179	0.753495
	2012-06-13 05:00:00	0.182767	0.400305	0.668306	0.954869	0.760309
	2012-06-13 06:00:00	0.400895	0.595436	0.798906	0.951009	0.78092
	2012-06-13 07:00:00	0.593377	0.754605	0.893132	0.916428	0.803676
	2012-06-13 08:00:00	0.753585	0.83808	0.932713	0.853466	0.820903
	2012-06-13 09:00:00	0.869713	0.892761	0.921343	0.771068	0.837122
	2012-06-13 10:00:00	0.871353	0.90192	0.849362	0.66886	0.84713
	2012-06-13 11:00:00	0.861244	0.864176	0.728937	0.558014	0.852622
	2012-06-13 12:00:00	0.877362	0.803504	0.600848	0.455405	0.864732
	2012-06-13 13:00:00	0.814291	0.675834	0.458537	0.347035	0.866224
	2012-06-13 14:00:00	0.680536	0.492972	0.317742	0.240477	0.858483
	2012-06-13 15:00:00	0.496072	0.309273	0.194969	0.147559	0.845112
	2012-06-13 16:00:00	0.275278	0.155308	0.0974672	0.0747185	0.824636
	2012-06-13 17:00:00	0.103571	0.0548159	0.034401	0.0367129	0.803422
	2012-06-13 18:00:00	0.0258458	0.0133303	0.00836573	0.0528827	0.790789
	2012-06-13 19:00:00	0.0027104	0.00139792	0.000877298	0.111548	0.786652
	2012-06-13 20:00:00	0	0	0	0.195867	0.786133
	2012-06-13 21:00:00	0	0	0	0.298997	0.786133
	2012-06-13 22:00:00	0	0	0.0012582	0.413998	0.786133
	2012-06-13 23:00:00	0	0	0.0141077	0.531864	0.786133
	2012-06-14 00:00:00	0	0	0.0615081	0.649953	0.786133
	2012-06-14 01:00:00	0	0.00200487	0.146511	0.76023	0.786133
	2012-06-14 02:00:00	0	0.0224797	0.258799	0.856893	0.786133
	2012-06-14 03:00:00	0.0038872	0.0980093	0.395064	0.93272	0.786133
	2012-06-14 04:00:00	0.0435855	0.233456	0.547014	0.980339	0.786876
	2012-06-14 05:00:00	0.186141	0.410375	0.701492	1	0.793804
	2012-06-14 06:00:00	0.409058	0.60703	0.844674	0.993831	0.81381
	2012-06-14 07:00:00	0.609527	0.773624	0.942982	0.958336	0.831362
	2012-06-14 08:00:00	0.767901	0.886333	0.9857	0.894003	0.844323
	2012-06-14 09:00:00	0.890438	0.956035	0.973602	0.80902	0.859537
	2012-06-14 10:00:00	0.950593	0.971083	0.900255	0.70589	0.869751
	2012-06-14 11:00:00	0.9632	0.932474	0.775541	0.590889	0.873729
	2012-06-14 12:00:00	0.932221	0.843966	0.624504	0.473023	0.876633
	2012-06-14 13:00:00	0.844756	0.695596	0.468973	0.354934	0.866289
	2012-06-14 14:00:00	0.704128	0.506818	0.323265	0.244657	0.85542
	2012-06-14 15:00:00	0.503922	0.31079	0.195544	0.147994	0.840346
	2012-06-14 16:00:00	0.278533	0.151941	0.095354	0.0731176	0.781026
	2012-06-14 17:00:00	0.0986636	0.0516843	0.0324357	0.0353068	0.758243
	2012-06-14 18:00:00	0.0160621	0.00828421	0.00519895	0.0499907	0.744368
	2012-06-14 19:00:00	0.00154612	0.000797428	0.000500445	0.104746	0.741934
	2012-06-14 20:00:00	0	0	0	0.185267	0.741638
	2012-06-14 21:00:00	0	0	0	0.289698	0.741638
	2012-06-14 22:00:00	0	0	0.00125618	0.405883	0.741638
	2012-06-14 23:00:00	0	0	0.0142151	0.525969	0.741638
	2012-06-15 00:00:00	0	0	0.0608537	0.647547	0.741638
	2012-06-15 01:00:00	0	0.00200164	0.1379	0.752414	0.741638
	2012-06-15 02:00:00	0	0.0226508	0.244792	0.848798	0.741638
	2012-06-15 03:00:00	0.00388094	0.0969665	0.382777	0.926192	0.741638
	2012-06-15 04:00:00	0.0439172	0.219735	0.536292	0.926192	0.742318
	2012-06-15 05:00:00	0.184126	0.38806	0.693706	0.943738	0.749294
	2012-06-15 06:00:00	0.382123	0.587281	0.841387	0.936808	0.769498
	2012-06-15 07:00:00	0.568276	0.757582	0.933309	0.901955	0.791479
	2012-06-15 08:00:00	0.756546	0.887643	0.983615	0.843644	0.813199
	2012-06-15 09:00:00	0.900585	0.973288	0.978983	0.762745	0.830854
	2012-06-15 10:00:00	0.964489	0.974205	0.840998	0.658313	0.838516
	2012-06-15 11:00:00	0.986504	0.932516	0.711922	0.542128	0.839586
	2012-06-15 12:00:00	0.924378	0.842632	0.557056	0.422042	0.836453
	2012-06-15 13:00:00	0.821533	0.586661	0.397003	0.300464	0.8258
	2012-06-15 14:00:00	0.709386	0.404816	0.258442	0.195597	0.817885
	2012-06-15 15:00:00	0.315934	0.207948	0.13109	0.0992132	0.801016
	2012-06-15 16:00:00	0.0755031	0.0459376	0.0288293	0.0226883	0.777908
	2012-06-15 17:00:00	0.0872524	0.0459376	0.0288293	0.0325558	0.793752
	2012-06-15 18:00:00	0.0135645	0.00699605	0.00439054	0.0496932	0.782188
	2012-06-15 19:00:00	0.00181528	0.000936251	0.000587567	0.110211	0.780245
	2012-06-15 20:00:00	0	0	0	0.195841	0.779897
	2012-06-15 21:00:00	0	0	0	0.299308	0.779897
	2012-06-15 22:00:00	0	0	0.00114879	0.413533	0.779897
	2012-06-15 23:00:00	0	0	0.0141867	0.531086	0.779897
	2012-06-16 00:00:00	0	0	0.061269	0.647168	0.779897
	2012-06-16 01:00:00	0	0.00183053	0.145034	0.755128	0.779897
	2012-06-16 02:00:00	0	0.0226056	0.258764	0.849878	0.779897
	2012-06-16 03:00:00	0.00354918	0.0976284	0.395475	0.924699	0.779897
	2012-06-16 04:00:00	0.0438296	0.231102	0.546401	0.972555	0.780626
	2012-06-16 05:00:00	0.185741	0.410494	0.700574	0.991939	0.787263
	2012-06-16 06:00:00	0.40425	0.607559	0.840915	0.985785	0.806643
	2012-06-16 07:00:00	0.610159	0.773027	0.93648	0.950546	0.827522
	2012-06-16 08:00:00	0.773735	0.887049	0.977907	0.88715	0.844366
	2012-06-16 09:00:00	0.888648	0.950227	0.963038	0.801075	0.857301
	2012-06-16 10:00:00	0.946149	0.959686	0.88956	0.697608	0.864666
	2012-06-16 11:00:00	0.953729	0.918682	0.765395	0.583383	0.866922
	2012-06-16 12:00:00	0.914569	0.828714	0.61498	0.46583	0.864868
	2012-06-16 13:00:00	0.827486	0.685071	0.462121	0.349748	0.858209
	2012-06-16 14:00:00	0.69221	0.500413	0.319474	0.241788	0.846776
	2012-06-16 15:00:00	0.500786	0.308747	0.194282	0.147039	0.829546
	2012-06-16 16:00:00	0.278032	0.152047	0.0954208	0.0731498	0.807657
	2012-06-16 17:00:00	0.0978373	0.0512904	0.0321885	0.0346459	0.785873
	2012-06-16 18:00:00	0.0167694	0.00864902	0.0054279	0.0490339	0.772983
	2012-06-16 19:00:00	0.00160871	0.000829712	0.000520706	0.107642	0.770405
	2012-06-16 20:00:00	0	0	0	0.192175	0.770096
	2012-06-16 21:00:00	0	0	0	0.294784	0.770096
	2012-06-16 22:00:00	0	0	0.00123186	0.407665	0.770096
	2012-06-16 23:00:00	0	0	0.013589	0.524775	0.770096
	2012-06-17 00:00:00	0	0	0.0593604	0.639702	0.770096
	2012-06-17 01:00:00	0	0.0019629	0.141707	0.747272	0.770096
	2012-06-17 02:00:00	0	0.0216532	0.25392	0.840617	0.770096
	2012-06-17 03:00:00	0.00380583	0.0945872	0.389498	0.913342	0.770096
	2012-06-17 04:00:00	0.041983	0.225801	0.538647	0.960183	0.770817
	2012-06-17 05:00:00	0.179587	0.402643	0.692152	0.979262	0.777492
	2012-06-17 06:00:00	0.395819	0.598988	0.831648	0.973685	0.797113
	2012-06-17 07:00:00	0.601089	0.763713	0.928009	0.939462	0.81869
	2012-06-17 08:00:00	0.765547	0.879062	0.968999	0.87714	0.834796
	2012-06-17 09:00:00	0.879659	0.942227	0.952877	0.792214	0.846884
	2012-06-17 10:00:00	0.93885	0.952671	0.87919	0.689604	0.853865
	2012-06-17 11:00:00	0.947207	0.91154	0.756482	0.576723	0.855585
	2012-06-17 12:00:00	0.908266	0.818093	0.606734	0.459614	0.85266
	2012-06-17 13:00:00	0.820162	0.674743	0.455433	0.344686	0.846204
	2012-06-17 14:00:00	0.677919	0.490395	0.313301	0.237116	0.834859
	2012-06-17 15:00:00	0.488085	0.301815	0.189964	0.143771	0.81946
	2012-06-17 16:00:00	0.272899	0.149581	0.0938729	0.0719676	0.799904
	2012-06-17 17:00:00	0.0970987	0.0509611	0.0319819	0.0345907	0.77924
	2012-06-17 18:00:00	0.01712	0.00882982	0.00554136	0.0490124	0.766516
	2012-06-17 19:00:00	0.00170887	0.000881367	0.000553123	0.10746	0.763891
	2012-06-17 20:00:00	0	0	0	0.189951	0.763563
	2012-06-17 21:00:00	0	0	0	0.29033	0.763563
	2012-06-17 22:00:00	0	0	0.00121768	0.401862	0.763563
	2012-06-17 23:00:00	0	0	0.0137227	0.516942	0.763563
	2012-06-18 00:00:00	0	0	0.0592186	0.630313	0.763563
	2012-06-18 01:00:00	0	0.0019403	0.141433	0.736988	0.763563
	2012-06-18 02:00:00	0	0.0218663	0.250982	0.830057	0.763563
	2012-06-18 03:00:00	0.00376201	0.0943612	0.383612	0.903717	0.763563
	2012-06-18 04:00:00	0.0423962	0.225365	0.53098	0.951445	0.764285
	2012-06-18 05:00:00	0.179193	0.397984	0.681816	0.97095	0.770688
	2012-06-18 06:00:00	0.39456	0.589396	0.819108	0.965231	0.789729
	2012-06-18 07:00:00	0.592451	0.751722	0.914562	0.931219	0.811051
	2012-06-18 08:00:00	0.748208	0.863007	0.955319	0.868996	0.828485
	2012-06-18 09:00:00	0.86505	0.92714	0.943097	0.786086	0.844041
	2012-06-18 10:00:00	0.92506	0.940396	0.873529	0.685708	0.853487
	2012-06-18 11:00:00	0.932565	0.901523	0.753151	0.574175	0.856591
	2012-06-18 12:00:01	0.898257	0.814319	0.606047	0.459096	0.854218
	2012-06-18 13:00:01	0.81538	0.676112	0.456805	0.345724	0.847545
	2012-06-18 14:00:01	0.680611	0.494525	0.315856	0.23905	0.835603
	2012-06-18 15:00:01	0.495521	0.306464	0.192884	0.145981	0.819472
	2012-06-18 16:00:01	0.278214	0.152263	0.0955566	0.0732434	0.798096
	2012-06-18 17:00:01	0.0986761	0.0517779	0.0324945	0.0346213	0.776529
	2012-06-18 18:00:01	0.0170073	0.0087717	0.00550489	0.0479988	0.763936
	2012-06-18 19:00:01	0.00171513	0.000884596	0.000555149	0.10594	0.76143
	2012-06-18 20:00:01	0	0	0	0.190028	0.761102
	2012-06-18 21:00:01	0	0	0	0.292823	0.761102
	2012-06-18 22:00:01	0	0	0.00121971	0.405276	0.761102
	2012-06-18 23:00:01	0	0	0.0132506	0.520777	0.761102
	2012-06-19 00:00:01	0	0	0.0579158	0.632823	0.761102
	2012-06-19 01:00:01	0	0.00194353	0.139423	0.737664	0.761102
	2012-06-19 02:00:01	0	0.0211141	0.251083	0.829074	0.761102
	2012-06-19 03:00:01	0.00376827	0.0922853	0.386907	0.901523	0.761102
	2012-06-19 04:00:01	0.0409377	0.222163	0.53549	0.947859	0.761434
	2012-06-19 05:00:01	0.175162	0.398142	0.686882	0.967095	0.761144
	2012-06-19 06:00:01	0.389809	0.595398	0.822897	0.962319	0.758015
	2012-06-19 07:00:01	0.596789	0.760985	0.916758	0.929058	0.778895
	2012-06-19 08:00:01	0.764596	0.874284	0.95603	0.867371	0.795043
	2012-06-19 09:00:01	0.87867	0.932264	0.940097	0.782863	0.807256
	2012-06-19 10:00:01	0.930537	0.936571	0.865498	0.680068	0.813637
	2012-06-19 11:00:01	0.928879	0.892267	0.743549	0.567615	0.814996
	2012-06-19 12:00:01	0.885362	0.801625	0.59666	0.452114	0.812278
	2012-06-19 13:00:01	0.80112	0.663279	0.44933	0.340068	0.805614
	2012-06-19 14:00:01	0.668893	0.484988	0.310805	0.235227	0.793704
	2012-06-19 15:00:01	0.484899	0.30165	0.190025	0.143817	0.777864
	2012-06-19 16:00:01	0.271441	0.150259	0.0942984	0.0717928	0.757297
	2012-06-19 17:00:01	0.0999656	0.0527012	0.0330739	0.0260082	0.736785
	2012-06-19 18:00:01	0.019893	0.01026	0.00643892	0.0109562	0.724074
	2012-06-19 19:00:01	0.00221589	0.00114287	0.000717237	0.0671205	0.721046
	2012-06-19 20:00:01	0	0	0	0.148906	0.720621
	2012-06-19 21:00:01	0	0	0	0.249026	0.720621
	2012-06-19 22:00:01	0	0	0.000561227	0.359977	0.720621
	2012-06-19 23:00:01	0	0	0.00129062	0.474167	0.720621
	2012-06-20 00:00:01	0	0	0.00803751	0.586194	0.720621
	2012-06-20 01:00:01	0	0.000894281	0.0879689	0.689722	0.720621
	2012-06-20 02:00:01	0	0.00205652	0.19675	0.779339	0.720621
	2012-06-20 03:00:01	0.00173391	0.0128073	0.329037	0.8505	0.720621
	2012-06-20 04:00:01	0.00398736	0.140173	0.475637	0.896659	0.721419
	2012-06-20 05:00:01	0.0230979	0.312614	0.625955	0.916351	0.728571
	2012-06-20 06:00:01	0.267791	0.522244	0.773246	0.919709	0.753872
	2012-06-20 07:00:01	0.583024	0.745091	0.903291	0.915063	0.795391
	2012-06-20 08:00:01	0.744778	0.858142	0.94177	0.854568	0.808781
	2012-06-20 09:00:01	0.861619	0.920667	0.927014	0.772239	0.81952
	2012-06-20 10:00:01	0.919057	0.927844	0.855716	0.67212	0.822081
	2012-06-20 11:00:01	0.923445	0.882927	0.735696	0.561169	0.819084
	2012-06-20 12:00:01	0.879922	0.792333	0.589984	0.446978	0.811588
	2012-06-20 13:00:01	0.788445	0.653655	0.442571	0.334952	0.799681
	2012-06-20 14:00:01	0.656317	0.47804	0.30578	0.231424	0.78411
	2012-06-20 15:00:01	0.478915	0.297592	0.187369	0.141807	0.768121
	2012-06-20 16:00:01	0.270546	0.148738	0.0933441	0.0716655	0.748177
	2012-06-20 17:00:01	0.0980814	0.0515551	0.0323547	0.0350737	0.729098
	2012-06-20 18:00:01	0.0178398	0.00920109	0.00577436	0.0478501	0.72225
	2012-06-20 19:00:01	0.00187788	0.000968536	0.000607828	0.102119	0.728081
	2012-06-20 20:00:01	0	0	0	0.17927	0.736612
	2012-06-20 21:00:01	0	0	0	0.275325	0.745502
	2012-06-20 22:00:01	0	0	0.00134735	0.378719	0.745502
	2012-06-20 23:00:01	0	0	0.0139881	0.48584	0.745502
	2012-06-21 00:00:01	0	0	0.0574498	0.590447	0.745502
	2012-06-21 01:00:01	0	0.00214692	0.134322	0.687253	0.745502
	2012-06-21 02:00:01	0	0.0222892	0.236868	0.770878	0.745502
	2012-06-21 03:00:01	0.00416262	0.0915427	0.363787	0.840056	0.745502
	2012-06-21 04:00:01	0.0432162	0.214033	0.5004	0.885724	0.754392
	2012-06-21 05:00:01	0.173328	0.375288	0.640592	0.906474	0.762485
	2012-06-21 06:00:01	0.371769	0.557383	0.766169	0.908271	0.763891
	2012-06-21 07:00:01	0.554311	0.705814	0.850616	0.886742	0.747048
	2012-06-21 08:00:01	0.708929	0.808856	0.884237	0.839927	0.7366
	2012-06-21 09:00:01	0.814178	0.865696	0.873096	0.773681	0.748592
	2012-06-21 10:00:01	0.859347	0.867275	0.806518	0.677625	0.75421
	2012-06-21 11:00:01	0.864305	0.825654	0.698669	0.574232	0.757166
	2012-06-21 12:00:01	0.822196	0.745769	0.572146	0.467111	0.756041
	2012-06-21 13:00:01	0.73654	0.621677	0.448943	0.362503	0.751912
	2012-06-21 14:00:01	0.623761	0.463696	0.33605	0.265697	0.744324
	2012-06-21 15:00:01	0.468818	0.311559	0.240572	0.182073	0.732213
	2012-06-21 16:00:01	0.27529	0.189836	0.149167	0.124258	0.712694
	2012-06-21 17:00:01	0.135257	0.117612	0.0888259	0.0899545	0.692395
	2012-06-21 18:00:01	0.0927796	0.0957042	0.0600615	0.0795487	0.679051
	2012-06-21 19:00:01	0.0927796	0.0717782	0.0450461	0.0795487	0.670535
	2012-06-21 20:00:01	0.0927796	0.0478521	0.0300307	0.113008	0.661645
	2012-06-21 21:00:01	0.0463898	0.0239261	0.0150154	0.194584	0.652755
	2012-06-21 22:00:01	0	0	0.0150154	0.286456	0.643865
	2012-06-21 23:00:01	0	0	0.0300307	0.393628	0.643865
	2012-06-22 00:00:01	0	0	0.0450461	0.499311	0.643865
	2012-06-22 01:00:01	0	0.0239261	0.0600615	0.59864	0.643865
	2012-06-22 02:00:01	0	0.0478521	0.119286	0.685747	0.643865
	2012-06-22 03:00:01	0.0463898	0.0717782	0.242088	0.753891	0.643865
	2012-06-22 04:00:01	0.0927796	0.0957042	0.378494	0.798119	0.644566
	2012-06-22 05:00:01	0.0927796	0.166149	0.505084	0.806474	0.642669
	2012-06-22 06:00:01	0.0927796	0.337899	0.629707	0.799824	0.658689
	2012-06-22 07:00:01	0.229364	0.531329	0.745936	0.788938	0.694649
	2012-06-22 08:00:01	0.562367	0.733043	0.846015	0.777574	0.747859
	2012-06-22 09:00:01	0.80082	0.861177	0.876828	0.732751	0.789135
	2012-06-22 10:00:01	0.858915	0.87463	0.812465	0.639811	0.800226
	2012-06-22 11:00:01	0.868899	0.840669	0.702114	0.536574	0.806528
	2012-06-22 12:00:01	0.836888	0.758499	0.566736	0.429403	0.808158
	2012-06-22 13:00:01	0.761059	0.629112	0.42773	0.32372	0.805657
	2012-06-22 14:00:01	0.633752	0.461501	0.296486	0.22439	0.798135
	2012-06-22 15:00:01	0.458715	0.28803	0.181392	0.137283	0.784985
	2012-06-22 16:00:01	0.261043	0.145568	0.0913545	0.070037	0.766887
	2012-06-22 17:00:01	0.0997402	0.0524494	0.0329159	0.0347471	0.747579
	2012-06-22 18:00:01	0.021195	0.0109315	0.00686035	0.0468702	0.735559
	2012-06-22 19:00:01	0.00195299	0.00100728	0.000632141	0.0994862	0.732212
	2012-06-22 20:00:01	0	0	0	0.178389	0.731837
	2012-06-22 21:00:01	0	0	0	0.275974	0.731837
	2012-06-22 22:00:01	0	0	0.00118526	0.38309	0.731837
	2012-06-22 23:00:01	0	0	0.0129954	0.494384	0.731837
	2012-06-23 00:00:01	0	0	0.0550692	0.603639	0.731837
	2012-06-23 01:00:01	0	0.00188864	0.130819	0.706125	0.731837
	2012-06-23 02:00:01	0	0.0207073	0.235705	0.795839	0.731837
	2012-06-23 03:00:01	0.00366186	0.0877493	0.364644	0.866136	0.731837
	2012-06-23 04:00:01	0.040149	0.208451	0.506177	0.911147	0.732677
	2012-06-23 05:00:01	0.166474	0.373693	0.652043	0.929796	0.739355
	2012-06-23 06:00:01	0.364014	0.56033	0.784592	0.925212	0.757596
	2012-06-23 07:00:01	0.558073	0.718812	0.877932	0.893805	0.777956
	2012-06-23 08:00:01	0.7224	0.832427	0.920721	0.836476	0.793143
	2012-06-23 09:00:01	0.835617	0.895324	0.908718	0.757094	0.806214
	2012-06-23 10:00:01	0.891578	0.905642	0.839252	0.659509	0.814387
	2012-06-23 11:00:01	0.90031	0.869002	0.723546	0.552393	0.818145
	2012-06-23 12:00:01	0.864355	0.78269	0.582248	0.441099	0.815714
	2012-06-23 13:00:01	0.784583	0.647427	0.438465	0.331844	0.808718
	2012-06-23 14:00:01	0.653188	0.472807	0.303051	0.229358	0.797819
	2012-06-23 15:00:01	0.470702	0.293092	0.184512	0.139645	0.781698
	2012-06-23 16:00:01	0.263529	0.146003	0.091628	0.0704204	0.761779
	2012-06-23 17:00:01	0.0975682	0.0512388	0.0321561	0.0348437	0.741178
	2012-06-23 18:00:01	0.0195549	0.0100857	0.00632951	0.0475526	0.727885
	2012-06-23 19:00:01	0.00177772	0.00091688	0.00057541	0.101066	0.724636
	2012-06-23 20:00:01	0	0	0	0.177373	0.724296
	2012-06-23 21:00:01	0	0	0	0.273462	0.724296
	2012-06-23 22:00:01	0	0	0.00141826	0.381494	0.724296
	2012-06-23 23:00:01	0	0	0.0138828	0.493415	0.724296
	2012-06-24 00:00:01	0	0	0.0565016	0.6016	0.724296
	2012-06-24 01:00:01	0	0.00225992	0.132962	0.701913	0.724296
	2012-06-24 02:00:01	0	0.0221214	0.234362	0.790467	0.724296
	2012-06-24 03:00:01	0.00438171	0.0900318	0.361325	0.859573	0.724296
	2012-06-24 04:00:01	0.0428907	0.211867	0.504067	0.90441	0.724936
	2012-06-24 05:00:01	0.170179	0.371182	0.65053	0.922012	0.730934
	2012-06-24 06:00:01	0.367895	0.553628	0.78101	0.915133	0.748663
	2012-06-24 07:00:01	0.549498	0.713168	0.870934	0.88308	0.768947
	2012-06-24 08:00:01	0.705524	0.826971	0.91148	0.825213	0.784808
	2012-06-24 09:00:01	0.833251	0.893171	0.90139	0.74847	0.800025
	2012-06-24 10:00:01	0.897875	0.902062	0.83367	0.65238	0.807145
	2012-06-24 11:00:01	0.898501	0.861054	0.715604	0.544349	0.807386
	2012-06-24 12:00:01	0.851116	0.770912	0.571099	0.432428	0.802394
	2012-06-24 13:00:01	0.770981	0.637538	0.428421	0.324243	0.794596
	2012-06-24 14:00:01	0.643592	0.465659	0.295878	0.22393	0.782695
	2012-06-24 15:00:01	0.465131	0.284594	0.178872	0.135376	0.765286
	2012-06-24 16:00:01	0.259266	0.139524	0.0875616	0.0670883	0.74431
	2012-06-24 17:00:01	0.086664	0.0451241	0.0283187	0.0309918	0.721522
	2012-06-24 18:00:01	0.0112547	0.00580476	0.00364291	0.0444122	0.710861
	2012-06-24 19:00:01	0.000826265	0.000426156	0.000267444	0.100041	0.709346
	2012-06-24 20:00:01	0	0	0	0.177981	0.709188
	2012-06-24 21:00:01	0	0	0	0.274175	0.709188
	2012-06-24 22:00:01	0	0	0.00108193	0.379366	0.709188
	2012-06-24 23:00:01	0	0	0.0126307	0.487706	0.709188
	2012-06-25 00:00:01	0	0	0.0550388	0.593246	0.709188
	2012-06-25 01:00:01	0	0.00172399	0.131917	0.691462	0.709188
	2012-06-25 02:00:01	0	0.0201262	0.235166	0.776562	0.709188
	2012-06-25 03:00:01	0.00334262	0.0877009	0.362267	0.842864	0.709188
	2012-06-25 04:00:01	0.0390223	0.210201	0.501255	0.885157	0.710181
	2012-06-25 05:00:01	0.166699	0.372999	0.643323	0.900046	0.716525
	2012-06-25 06:00:01	0.368533	0.557124	0.771224	0.896354	0.732725
	2012-06-25 07:00:01	0.556502	0.711018	0.858589	0.864876	0.752131
	2012-06-25 08:00:01	0.711665	0.816617	0.894153	0.806692	0.763962
	2012-06-25 09:00:01	0.822078	0.8743	0.878507	0.72855	0.70283
	2012-06-25 10:00:01	0.87166	0.878559	0.807288	0.632356	0.627576
	2012-06-25 11:00:01	0.873087	0.836259	0.689056	0.527165	0.545285
	2012-06-25 12:00:01	0.831761	0.747751	0.552576	0.418825	0.46053
	2012-06-25 13:00:01	0.748321	0.614591	0.413943	0.313285	0.377965
	2012-06-25 14:00:01	0.61804	0.440877	0.28417	0.215069	0.34046
	2012-06-25 15:00:01	0.443298	0.272336	0.171728	0.129969	0.306976
	2012-06-25 16:00:01	0.236769	0.134045	0.0841233	0.0649369	0.27558
	2012-06-25 17:00:01	0.0847297	0.0450014	0.0282417	0.0315714	0.250882
	2012-06-25 18:00:01	0.0231292	0.0119291	0.00748641	0.0453123	0.240275
	2012-06-25 19:00:01	0.00252261	0.00130107	0.000816515	0.0971661	0.236559
	2012-06-25 20:00:01	0	0	0	0.169854	0.236076
	2012-06-25 21:00:01	0	0	0	0.169854	0.236076
	2012-06-25 22:00:01	0	0	0.0016776	0.169854	0.236076
	2012-06-25 23:00:01	0	0	0.0134735	0.169854	0.236076
	2012-06-26 00:00:01	0	0	0.0523846	0.169854	0.236076
	2012-06-26 01:00:01	0	0.00267316	0.127569	0.169854	0.236076
	2012-06-26 02:00:01	0	0.0214692	0.224428	0.22013	0.236076
	2012-06-26 03:00:01	0.00518294	0.0834716	0.224428	0.262428	0.236076
	2012-06-26 04:00:01	0.0416262	0.203273	0.224428	0.288597	0.236449
	2012-06-26 05:00:01	0.156659	0.354939	0.222751	0.298051	0.239233
	2012-06-26 06:00:01	0.352496	0.336143	0.210955	0.291273	0.247904
	2012-06-26 07:00:01	0.531526	0.274141	0.172044	0.262121	0.25448
	2012-06-26 08:00:01	0.299246	0.154339	0.163289	0.205219	0.259191
	2012-06-26 09:00:01	0	0	0.122317	0.131913	0.27873
	2012-06-26 10:00:01	0	0	0.156894	0.131913	0.336687
	2012-06-26 11:00:01	0	0.105851	0.171063	0.131913	0.425308
	2012-06-26 12:00:01	0	0.194905	0.173904	0.131913	0.514856
	2012-06-26 13:00:01	0.205233	0.250002	0.174297	0.131913	0.598617
	2012-06-26 14:00:01	0.377897	0.272578	0.174297	0.131913	0.672143
	2012-06-26 15:00:01	0.27949	0.171253	0.107867	0.0816373	0.690108
	2012-06-26 16:00:01	0.150599	0.0828259	0.0519794	0.0398165	0.694545
	2012-06-26 17:00:01	0.0525492	0.0277292	0.0174021	0.0184761	0.69028
	2012-06-26 18:00:01	0.0099903	0.00515261	0.00323364	0.0277639	0.684815
	2012-06-26 19:00:01	0.00121436	0.00062632	0.000393062	0.0634694	0.683497
	2012-06-26 20:00:01	0	0	0	0.126095	0.683264
	2012-06-26 21:00:01	0	0	0	0.224378	0.683264
	2012-06-26 22:00:01	0	0	0.000630115	0.298463	0.683264
	2012-06-26 23:00:01	0	0	0.00701028	0.411744	0.683264
	2012-06-27 00:00:01	0	0	0.0334508	0.52621	0.683264
	2012-06-27 01:00:01	0	0.00100405	0.0834689	0.633279	0.683264
	2012-06-27 02:00:01	0	0.0111704	0.16661	0.727265	0.683264
	2012-06-27 03:00:01	0.00194673	0.0533017	0.29647	0.800505	0.683264
	2012-06-27 04:00:01	0.0216582	0.133003	0.394359	0.848474	0.68391
	2012-06-27 05:00:02	0.101399	0.264478	0.543406	0.868714	0.690319
	2012-06-27 06:00:02	0.236218	0.461236	0.68827	0.867624	0.710913
	2012-06-27 07:00:02	0.411392	0.575084	0.803299	0.848077	0.742214
	2012-06-27 08:00:02	0.658064	0.733885	0.877464	0.810222	0.776688
	2012-06-27 09:00:02	0.703627	0.842403	0.891096	0.747299	0.805657
	2012-06-27 10:00:02	0.764852	0.860902	0.824617	0.649016	0.81432
	2012-06-27 11:00:02	0.929692	0.902801	0.754101	0.574931	0.844427
	2012-06-27 12:00:02	0.904335	0.8185	0.609363	0.46165	0.842492
	2012-06-27 13:00:02	0.820732	0.678498	0.458734	0.347184	0.83498
	2012-06-27 14:00:02	0.682639	0.496691	0.317264	0.240115	0.822523
	2012-06-27 15:00:02	0.494795	0.306684	0.19308	0.146129	0.804297
	2012-06-27 16:00:02	0.280386	0.153461	0.0963083	0.0737141	0.78262
	2012-06-27 17:00:02	0.0998279	0.0524656	0.032926	0.0344143	0.760595
	2012-06-27 18:00:02	0.0171575	0.00884919	0.00555352	0.0448507	0.747475
	2012-06-27 19:00:02	0.00189665	0.000978221	0.000613906	0.101135	0.744902
	2012-06-27 20:00:02	0	0	0	0.182592	0.744539
	2012-06-27 21:00:02	0	0	0	0.282546	0.744539
	2012-06-27 22:00:02	0	0	0.00109004	0.391901	0.744539
	2012-06-27 23:00:02	0	0	0.0125456	0.504472	0.744539
	2012-06-28 00:00:02	0	0	0.0537076	0.61528	0.744539
	2012-06-28 01:00:02	0	0.00173691	0.133015	0.720143	0.744539
	2012-06-28 02:00:02	0	0.0199906	0.241259	0.811288	0.744539
	2012-06-28 03:00:02	0.00336766	0.0855798	0.373328	0.881976	0.744539
	2012-06-28 04:00:02	0.0387594	0.211951	0.517818	0.927508	0.744539
[truncated: 4,339 more rows]

## Sheet: Output test set
	Forecasting Model						LS-SVM 0					LS-SVM M1					LS-SVM M2					LS-SVM M3
	Ahead hour [hour]	1	3	6	12	24	1	3	6	12	24	1	3	6	12	24	1	3	6	12	24	1	3	6	12	24
	day/month/year h:m	Target PV power					Forecasted PV power					Forecasted PV power					Forecasted PV power					Forecasted PV power
	2012-05-01	0	0	0.0457549	0.615244	0.81421	0	0	0.034323	0.480211	0.659169	0.185759	0.212669	0.233369	0.543485	0.496589	0	0.0153292	0.0792199	0.565888	0.47652	0	0	0.0285494	0.24352	0.675976
	2012-05-01 01:00:00	0	0.000493296	0.12348	0.71858	0.81421	0	0.00151831	0.0895271	0.571115	0.665725	0.181893	0.247183	0.321629	0.564358	0.488779	0	0.0753166	0.18621	0.589702	0.46476	0	0	0.102956	0.471415	0.656888
	2012-05-01 02:00:00	0	0.0115201	0.232801	0.806259	0.81421	0.00164627	0.0236136	0.181503	0.655953	0.674211	0.177305	0.276141	0.39859	0.572103	0.480413	0.00693005	0.142147	0.258189	0.594866	0.456523	0.00593458	0.0319977	0.215837	0.674034	0.639559
	2012-05-01 03:00:00	0.000951372	0.0745995	0.366382	0.871541	0.81421	0.00309681	0.0454788	0.25854	0.671386	0.639196	0.171989	0.299349	0.459635	0.564344	0.470242	0.0276468	0.207312	0.29325	0.579491	0.44698	0.0157054	0.0997443	0.345396	0.819642	0.618144
	2012-05-01 04:00:00	0.0222177	0.201324	0.513311	0.907259	0.814562	0.0190685	0.144488	0.431232	0.761588	0.689377	0.091607	0.270667	0.512574	0.667344	0.499402	0.00635613	0.145229	0.324825	0.676639	0.597776	0.00150603	0.137865	0.373019	0.694846	0.579576
	2012-05-01 05:00:00	0.142921	0.379068	0.6639	0.918174	0.820541	0.126579	0.346408	0.617821	0.832419	0.743806	0.131456	0.3328	0.640427	0.750775	0.592446	0.103176	0.296137	0.533524	0.744517	0.679043	0.109022	0.334528	0.614994	0.816811	0.691655
	2012-05-01 06:00:00	0.366056	0.585835	0.806292	0.914465	0.839106	0.375481	0.608216	0.829238	0.924026	0.844118	0.333186	0.525774	0.790084	0.818072	0.688458	0.343178	0.568601	0.769497	0.836373	0.773457	0.364296	0.530051	0.735113	0.87134	0.780993
	2012-05-01 07:00:00	0.588151	0.76231	0.904214	0.885199	0.861399	0.59083	0.762054	0.893988	0.8714	0.844333	0.574688	0.7402	0.85808	0.831144	0.759696	0.593493	0.761507	0.911801	0.860019	0.858429	0.584608	0.745759	0.885474	0.906201	0.836717
	2012-05-01 08:00:00	0.763787	0.881602	0.942401	0.826406	0.880549	0.753125	0.869974	0.92064	0.803221	0.846836	0.760642	0.896011	0.879112	0.79269	0.800942	0.767635	0.88465	0.951862	0.811655	0.866759	0.750951	0.883998	0.925223	0.837166	0.876312
	2012-05-01 09:00:00	0.882043	0.94655	0.919384	0.743714	0.89564	0.884347	0.947226	0.912014	0.740951	0.873455	0.880673	0.980947	0.85437	0.71297	0.832012	0.880136	0.939755	0.910125	0.727028	0.871967	0.879383	0.956436	0.909873	0.759718	0.902963
	2012-05-01 10:00:00	0.936474	0.951489	0.833022	0.642669	0.902169	0.939711	0.942635	0.820802	0.636477	0.870594	0.926357	0.983376	0.796402	0.617937	0.870466	0.930601	0.936825	0.812095	0.631618	0.890375	0.944296	0.977535	0.843626	0.671513	0.918812
	2012-05-01 11:00:00	0.943476	0.90092	0.700826	0.531529	0.903344	0.927684	0.867664	0.673523	0.509688	0.839668	0.916626	0.916351	0.707466	0.519408	0.889662	0.927313	0.878141	0.685993	0.524572	0.896957	0.944692	0.931852	0.723764	0.557224	0.907743
	2012-05-01 12:00:00	0.898571	0.795614	0.551794	0.417391	0.900754	0.889736	0.777398	0.54319	0.409281	0.853947	0.867685	0.801721	0.593663	0.424569	0.89499	0.886587	0.789728	0.550507	0.418613	0.907022	0.90792	0.836763	0.5821	0.446148	0.91817
	2012-05-01 13:00:00	0.794041	0.629416	0.402639	0.304566	0.89134	0.785029	0.617139	0.395246	0.297825	0.831011	0.772538	0.642704	0.458635	0.326577	0.90368	0.793797	0.655728	0.417514	0.316646	0.902487	0.815143	0.681358	0.435521	0.338196	0.926319
	2012-05-01 14:00:00	0.635853	0.430703	0.266028	0.20123	0.877902	0.632302	0.435343	0.269213	0.20337	0.800769	0.632214	0.455613	0.305015	0.224925	0.865089	0.646076	0.472686	0.285585	0.216797	0.861695	0.659444	0.479619	0.291065	0.225032	0.894585
	2012-05-01 15:00:00	0.419853	0.244751	0.150115	0.113551	0.843196	0.426499	0.25391	0.156946	0.119156	0.762341	0.441221	0.259769	0.155899	0.123851	0.756276	0.438659	0.269057	0.161873	0.121259	0.809446	0.442146	0.278181	0.168734	0.134101	0.826978
	2012-05-01 16:00:00	0.194803	0.104039	0.0638116	0.0486669	0.819497	0.195738	0.101206	0.0602309	0.0439518	0.745871	0.208786	0.0940744	0.0550952	0.0484427	0.663503	0.20305	0.10623	0.0647895	0.042922	0.761585	0.2061	0.116126	0.0631329	0.0474726	0.789272
	2012-05-01 17:00:00	0.0521733	0.0270524	0.0165923	0.0199324	0.800855	0.0516533	0.0247338	0.0144506	0.0208915	0.75181	0.0369924	0.0217205	0.0248958	0.030161	0.630202	0.047946	0.0256607	0.0202871	0.0181277	0.716701	0.0478833	0.0253597	0.0126728	0.0158116	0.737255
	2012-05-01 18:00:00	0.00584777	0.00303213	0.00185973	0.0348771	0.792643	0.0051934	0.00170392	0.000704707	0.0349717	0.729203	0	0.0303337	0.0258267	0.0276242	0.602127	0	0	0.00493245	0.041596	0.725872	0.00241567	0.00428338	0.00337346	0.0470842	0.712622
	2012-05-01 19:00:00	0	0	0	0.0879199	0.791398	0	0	4.70263e-06	0.0763337	0.70041	0	0.0211703	0.0126714	0.0433724	0.54681	0	0	0	0.101691	0.683503	0	0.000845936	0.000771649	0.0974784	0.636845
	2012-05-01 20:00:00	0	0	0	0.168347	0.791398	0.000459766	0.00118676	0.000831005	0.139496	0.694373	0	0	0.0050302	0.0823943	0.519133	0	0	0	0.168525	0.659255	0	0	0	0.141054	0.587796
	2012-05-01 21:00:00	0	0	0	0.268088	0.791398	0.000269717	0.00065704	0.000926156	0.219056	0.675428	0	0	0.00832622	0.132127	0.50508	0.00628873	0.00226664	0.0054268	0.231511	0.600124	0	0.00156588	0.00404264	0.180474	0.531156
	2012-05-01 22:00:00	0	0	0.000526452	0.376508	0.791398	0	0	0.00185112	0.296935	0.664442	0.0153753	0	0.00972701	0.316759	0.448827	0.0236795	0	0.0709883	0.18373	0.170017	5.85463e-05	0	0.00109066	0.239678	0.645153
	2012-05-01 23:00:00	0	0	0.00975852	0.488976	0.791398	0	0	0.00648537	0.39312	0.667833	0.010993	0	0.0275115	0.368571	0.468389	0.0340595	0	0.0850679	0.215262	0.11267	0	0.0025964	0.0114539	0.356323	0.747856
	2012-05-01	0	0	0.0442482	0.600188	0.791398	0	0	0.034323	0.480211	0.659169	0.185759	0.212669	0.233369	0.543485	0.496589	0	0.0153292	0.0792199	0.565888	0.47652	0	0	0.0285494	0.24352	0.675976
	2012-05-02 01:00:00	0	0.000858335	0.116231	0.702378	0.791398	0	0.00151831	0.0895271	0.571115	0.665725	0.181893	0.247183	0.321629	0.564358	0.488779	0	0.0753166	0.18621	0.589702	0.46476	0	0	0.102956	0.471415	0.656888
	2012-05-02 02:00:00	0	0.0159104	0.222556	0.790533	0.791398	0.00164627	0.0236136	0.181503	0.655953	0.674211	0.177305	0.276141	0.39859	0.572103	0.480413	0.00693005	0.142147	0.258189	0.594866	0.456523	0.00593458	0.0319977	0.215837	0.674034	0.639559
	2012-05-02 03:00:00	0.00165539	0.0721429	0.354415	0.839004	0.791398	0.00309681	0.0454788	0.25854	0.671386	0.639196	0.171989	0.299349	0.459635	0.564344	0.470242	0.0276468	0.207312	0.29325	0.579491	0.44698	0.0157054	0.0997443	0.345396	0.819642	0.618144
	2012-05-02 04:00:00	0.0306849	0.189505	0.497747	0.877514	0.791684	0.0236663	0.141088	0.394235	0.721649	0.653446	0.092212	0.270458	0.527844	0.719384	0.54949	0.0190178	0.149669	0.367542	0.751411	0.673623	0.0229142	0.132359	0.3861	0.722449	0.58205
	2012-05-02 05:00:00	0.13748	0.362	0.645904	0.891774	0.796336	0.15288	0.376614	0.642657	0.868582	0.778447	0.143426	0.342607	0.663246	0.789593	0.628938	0.123794	0.320567	0.575144	0.794751	0.716623	0.135792	0.342345	0.622727	0.836637	0.709836
	2012-05-02 06:00:00	0.334794	0.561933	0.783695	0.886658	0.808245	0.334219	0.558564	0.773008	0.872611	0.799111	0.29268	0.483736	0.730979	0.781564	0.655196	0.301704	0.494965	0.683434	0.791923	0.723443	0.314864	0.463157	0.686759	0.741591	0.729091
	2012-05-02 07:00:00	0.560675	0.739392	0.884302	0.860569	0.836627	0.559776	0.734199	0.863233	0.845545	0.818124	0.532281	0.696934	0.810931	0.79507	0.72835	0.551504	0.705604	0.853436	0.816175	0.824672	0.547423	0.730593	0.879965	0.823249	0.801287
	2012-05-02 08:00:00	0.748952	0.864446	0.92886	0.80612	0.858433	0.732718	0.841353	0.886829	0.768616	0.810456	0.742633	0.876157	0.873048	0.790184	0.800847	0.752167	0.873208	0.93345	0.805584	0.856675	0.738854	0.879083	0.918819	0.852572	0.867426
	2012-05-02 09:00:00	0.865317	0.9308	0.886615	0.725693	0.876608	0.873714	0.937488	0.903662	0.734592	0.866177	0.865534	0.963622	0.841358	0.705331	0.82151	0.862814	0.915373	0.895838	0.712286	0.84554	0.860532	0.933427	0.894992	0.722244	0.871243
	2012-05-02 10:00:00	0.91822	0.936079	0.805667	0.625951	0.887338	0.918365	0.923148	0.802829	0.62378	0.84779	0.902163	0.954787	0.775665	0.6002	0.84391	0.897866	0.879631	0.790019	0.601729	0.815924	0.903719	0.931989	0.807924	0.615831	0.831137
	2012-05-02 11:00:00	0.929827	0.892399	0.681713	0.517532	0.892556	0.922214	0.869237	0.678499	0.515918	0.849648	0.894183	0.889275	0.686667	0.499482	0.857043	0.895039	0.816769	0.660856	0.493761	0.813161	0.902696	0.889244	0.689655	0.519104	0.809357
	2012-05-02 12:00:00	0.887104	0.75446	0.535498	0.405064	0.89337	0.884591	0.770928	0.539853	0.408578	0.846258	0.85069	0.780394	0.577174	0.400678	0.851272	0.855675	0.718885	0.527909	0.38816	0.792911	0.858658	0.777999	0.541417	0.40731	0.774943
	2012-05-02 13:00:00	0.791256	0.597756	0.388475	0.293852	0.886446	0.78388	0.611371	0.391	0.294559	0.81897	0.753043	0.618326	0.436829	0.300365	0.82205	0.755224	0.576679	0.386463	0.282062	0.748468	0.760525	0.609024	0.384407	0.289678	0.73985
	2012-05-02 14:00:00	0.56795	0.409087	0.253379	0.191662	0.873142	0.639513	0.437398	0.269209	0.202718	0.802612	0.621013	0.442995	0.29197	0.206241	0.780681	0.616794	0.423515	0.265975	0.195232	0.733009	0.622433	0.432095	0.257974	0.198009	0.752047
	2012-05-02 15:00:00	0.361579	0.223101	0.136837	0.103507	0.85185	0.315864	0.1835	0.110726	0.0839512	0.640725	0.305399	0.175737	0.112132	0.0815581	0.608359	0.306911	0.158189	0.112488	0.0775237	0.581452	0.301532	0.179761	0.101264	0.085882	0.496977
	2012-05-02 16:00:00	0.221016	0.118625	0.0727572	0.0553588	0.840943	0.214591	0.113967	0.0688637	0.0518711	0.768643	0.217486	0.100758	0.0543762	0.0421529	0.569878	0.204392	0.110238	0.0707522	0.047822	0.742626	0.204074	0.10849	0.0670965	0.0536517	0.69751
	2012-05-02 17:00:00	0.0686954	0.0356193	0.0218467	0.0225018	0.817247	0.0718791	0.0395459	0.0246752	0.0255305	0.720749	0.0566481	0.0272903	0.0222631	0.0208507	0.562988	0.0620257	0.0359445	0.0313514	0.0275837	0.754118	0.0656456	0.0320723	0.0171221	0.0220537	0.702704
	2012-05-02 18:00:00	0.0077632	0.0040253	0.00246888	0.0282813	0.805718	0.00739354	0.00293066	0.00149971	0.0278922	0.670579	0.00562444	0.0326397	0.0231741	0.0220636	0.574358	0.000871226	0	0.00450092	0.0437678	0.724495	0.00780412	0.00684237	0.00227505	0.0401011	0.680168
	2012-05-02 19:00:00	0	0	0	0.0845647	0.804065	0.000409647	0	0	0.0567594	0.618971	0.00476172	0.0188483	0.0131531	0.0431588	0.544335	0	0	0	0.103855	0.699015	0.00188404	0.00196068	0	0.0871711	0.63579
	2012-05-02 20:00:00	0	0	0	0.163649	0.804065	0.000467503	0.000417255	7.16409e-06	0.108213	0.605806	0.00194918	0	0.00820953	0.081254	0.528893	0.00130962	0.00186004	0.00902189	0.17253	0.682906	0.00355735	0	0	0.130299	0.614676
	2012-05-02 21:00:00	0	0	0	0.264608	0.804065	0	3.41457e-05	0.00029006	0.19573	0.625122	0	0	0.0115451	0.128349	0.517292	0.010153	0.00522484	0.0124832	0.236518	0.620999	0.00203153	0.00235126	0.00328437	0.179749	0.564617
	2012-05-02 22:00:00	0	0	0.000427616	0.376471	0.804065	0	0	0.00185112	0.296935	0.664442	0.0153753	0	0.00972701	0.316759	0.448827	0.0236795	0	0.0709883	0.18373	0.170017	5.85463e-05	0	0.00109066	0.239678	0.645153
	2012-05-02 23:00:00	0	0	0.00790081	0.490785	0.804065	0	0	0.00648537	0.39312	0.667833	0.010993	0	0.0275115	0.368571	0.468389	0.0340595	0	0.0850679	0.215262	0.11267	0	0.0025964	0.0114539	0.356323	0.747856
	2012-05-02	0	0	0.0349193	0.604173	0.804065	0	0	0.034323	0.480211	0.659169	0.185759	0.212669	0.233369	0.543485	0.496589	0	0.0153292	0.0792199	0.565888	0.47652	0	0	0.0285494	0.24352	0.675976
	2012-05-03 01:00:00	0	0.000697192	0.111795	0.707562	0.804065	0	0.00151831	0.0895271	0.571115	0.665725	0.181893	0.247183	0.321629	0.564358	0.488779	0	0.0753166	0.18621	0.589702	0.46476	0	0	0.102956	0.471415	0.656888
	2012-05-03 02:00:00	0	0.0128816	0.216345	0.794724	0.804065	0.00164627	0.0236136	0.181503	0.655953	0.674211	0.177305	0.276141	0.39859	0.572103	0.480413	0.00693005	0.142147	0.258189	0.594866	0.456523	0.00593458	0.0319977	0.215837	0.674034	0.639559
	2012-05-03 03:00:00	0.00134461	0.0569329	0.349814	0.858825	0.804065	0.00309681	0.0454788	0.25854	0.671386	0.639196	0.171989	0.299349	0.459635	0.564344	0.470242	0.0276468	0.207312	0.29325	0.579491	0.44698	0.0157054	0.0997443	0.345396	0.819642	0.618144
	2012-05-03 04:00:00	0.0248435	0.182273	0.497699	0.894975	0.80442	0.0184099	0.134834	0.388048	0.716045	0.649294	0.08786	0.263295	0.516837	0.717467	0.559518	0.0150315	0.141815	0.35331	0.7612	0.683734	0.0235532	0.11433	0.356874	0.691106	0.567778
	2012-05-03 05:00:00	0.108456	0.352036	0.648395	0.906392	0.80917	0.129756	0.332041	0.575734	0.794563	0.710851	0.132332	0.32866	0.650494	0.791989	0.632989	0.113201	0.30397	0.553012	0.798163	0.711484	0.12436	0.309707	0.596092	0.802441	0.697479
	2012-05-03 06:00:00	0.326689	0.557461	0.790821	0.902373	0.821088	0.272716	0.476302	0.678011	0.775723	0.70823	0.245911	0.437479	0.656366	0.700403	0.568973	0.241878	0.414554	0.568277	0.699533	0.630387	0.250982	0.371432	0.593678	0.604798	0.643085
	2012-05-03 07:00:00	0.570481	0.754523	0.900484	0.881936	0.854271	0.592778	0.778431	0.92086	0.896786	0.864939	0.565886	0.732496	0.844338	0.817736	0.727867	0.580262	0.747441	0.894251	0.836892	0.839922	0.570482	0.743621	0.886108	0.87526	0.810906
	2012-05-03 08:00:00	0.748432	0.875578	0.938837	0.823785	0.874582	0.733551	0.862763	0.916977	0.79774	0.832257	0.724608	0.858494	0.849275	0.773795	0.759871	0.72914	0.839626	0.911717	0.774639	0.820387	0.711909	0.846516	0.899069	0.755265	0.810977
	2012-05-03 09:00:00	0.884694	0.949516	0.919029	0.744701	0.893117	0.890197	0.971457	0.942978	0.768074	0.894923	0.870511	0.964701	0.835365	0.701198	0.779936	0.863414	0.901565	0.894353	0.696376	0.79643	0.853619	0.899062	0.858548	0.67926	0.806102
	2012-05-03 10:00:00	0.940209	0.954755	0.833351	0.643742	0.903728	0.953255	0.967735	0.844004	0.65645	0.885695	0.920971	0.966081	0.776154	0.602702	0.791275	0.913659	0.879081	0.792882	0.59515	0.764894	0.91065	0.907189	0.776466	0.599787	0.768977
	2012-05-03 11:00:00	0.946546	0.901512	0.700988	0.531878	0.906885	0.942502	0.892389	0.6927	0.526762	0.856799	0.905096	0.892738	0.683626	0.498183	0.800462	0.902155	0.802704	0.656986	0.484081	0.730754	0.899368	0.844305	0.645296	0.478574	0.717565
	2012-05-03 12:00:00	0.901133	0.793283	0.552024	0.417564	0.904774	0.904903	0.79095	0.551316	0.416872	0.854175	0.863467	0.78516	0.576956	0.399839	0.793819	0.863536	0.709154	0.525892	0.382211	0.698738	0.856075	0.728544	0.498877	0.362339	0.67465
	2012-05-03 13:00:00	0.792112	0.626802	0.402124	0.304177	0.896094	0.797117	0.623909	0.400557	0.302467	0.821602	0.760288	0.622855	0.440866	0.298393	0.802192	0.760849	0.570569	0.389318	0.280207	0.695242	0.758077	0.581974	0.367847	0.273639	0.678094
	2012-05-03 14:00:00	0.628794	0.42926	0.265443	0.200787	0.883088	0.630606	0.42687	0.262655	0.197649	0.771475	0.615116	0.436021	0.288959	0.200281	0.759192	0.607496	0.405132	0.262518	0.189406	0.669284	0.607423	0.401659	0.245626	0.185315	0.67339
	2012-05-03 15:00:00	0.416739	0.244912	0.150214	0.113626	0.86517	0.415808	0.242442	0.148436	0.112405	0.724837	0.420942	0.245241	0.143485	0.106314	0.645659	0.403741	0.232243	0.150922	0.110191	0.641547	0.399183	0.229117	0.139371	0.108357	0.632981
	2012-05-03 16:00:00	0.199078	0.106746	0.0654716	0.0499256	0.842119	0.200012	0.105638	0.063852	0.047858	0.725618	0.200508	0.092861	0.0488129	0.0389171	0.555183	0.192245	0.102794	0.0676498	0.0469142	0.69881	0.190785	0.102163	0.0609545	0.0478969	0.651931
	2012-05-03 17:00:00	0.0555982	0.0288282	0.0176815	0.0194655	0.820522	0.055581	0.0283292	0.0173106	0.0211338	0.717474	0.0338053	0.0217745	0.0180795	0.0188591	0.550219	0.0469925	0.0291821	0.0255719	0.0241199	0.70932	0.0495635	0.0248767	0.0142115	0.01932	0.666424
	2012-05-03 18:00:00	0.0067928	0.00352213	0.00216027	0.026841	0.811337	0.00660273	0.00254409	0.00117277	0.0243147	0.652941	0.00147077	0.0302301	0.0186957	0.01927	0.559747	0	0	0.00362103	0.0450943	0.723976	0.0084774	0.00756113	0.00130629	0.0389649	0.664117
	2012-05-03 19:00:00	0	0	0	0.0831305	0.80989	0.000274642	0	0	0.0600062	0.632466	0.00229292	0.0198046	0.0111625	0.0424753	0.536303	0	0	0	0.103098	0.691912	0.000533134	0.00161223	0	0.0862653	0.619183
	2012-05-03 20:00:00	0	0	0	0.164227	0.80989	0.000413339	0.000831307	0.000418376	0.123657	0.649138	0	0	0.00507261	0.0824258	0.516856	0	0	0.00305467	0.169599	0.666343	0	0	0	0.131169	0.58472
	2012-05-03 21:00:00	0	0	0	0.264251	0.80989	0.000131577	0.000420816	0.000666148	0.209663	0.654211	0	0	0.0083343	0.132361	0.50386	0.00718693	0.00286104	0.00812507	0.231882	0.602514	0	0.00179148	0.00359821	0.173885	0.529402
	2012-05-03 22:00:00	0	0	0.000530486	0.377196	0.80989	0	0	0.00185112	0.296935	0.664442	0.0153753	0	0.00972701	0.316759	0.448827	0.0236795	0	0.0709883	0.18373	0.170017	5.85463e-05	0	0.00109066	0.239678	0.645153
	2012-05-03 23:00:00	0	0	0.00805209	0.492627	0.80989	0	0	0.00648537	0.39312	0.667833	0.010993	0	0.0275115	0.368571	0.468389	0.0340595	0	0.0850679	0.215262	0.11267	0	0.0025964	0.0114539	0.356323	0.747856
	2012-05-03	0	0	0.0333238	0.604556	0.80989	0	0	0.034323	0.480211	0.659169	0.185759	0.212669	0.233369	0.543485	0.496589	0	0.0153292	0.0792199	0.565888	0.47652	0	0	0.0285494	0.24352	0.675976
	2012-05-04 01:00:00	0	0.000864913	0.109899	0.708138	0.80989	0	0.00151831	0.0895271	0.571115	0.665725	0.181893	0.247183	0.321629	0.564358	0.488779	0	0.0753166	0.18621	0.589702	0.46476	0	0	0.102956	0.471415	0.656888
	2012-05-04 02:00:00	0	0.0131283	0.21711	0.796834	0.80989	0.00164627	0.0236136	0.181503	0.655953	0.674211	0.177305	0.276141	0.39859	0.572103	0.480413	0.00693005	0.142147	0.258189	0.594866	0.456523	0.00593458	0.0319977	0.215837	0.674034	0.639559
	2012-05-04 03:00:00	0.00166807	0.0543316	0.349342	0.863753	0.80989	0.00309681	0.0454788	0.25854	0.671386	0.639196	0.171989	0.299349	0.459635	0.564344	0.470242	0.0276468	0.207312	0.29325	0.579491	0.44698	0.0157054	0.0997443	0.345396	0.819642	0.618144
	2012-05-04 04:00:00	0.0253192	0.179182	0.498657	0.901815	0.810246	0.031708	0.184463	0.493652	0.841981	0.762317	0.0838912	0.265311	0.520472	0.690929	0.519295	0.0043684	0.139594	0.340966	0.704071	0.626141	0	0.135616	0.38596	0.718833	0.578636
	2012-05-04 05:00:00	0.103116	0.353115	0.650727	0.913165	0.81534	0.13805	0.370329	0.655277	0.884239	0.791602	0.127391	0.32917	0.632851	0.75087	0.588118	0.0997996	0.285663	0.518665	0.744893	0.670615	0.103291	0.297719	0.584424	0.779732	0.674867
	2012-05-04 06:00:00	0.320251	0.556445	0.791176	0.908839	0.838076	0.256311	0.449016	0.64913	0.745594	0.680193	0.23925	0.43056	0.634902	0.661117	0.521474	0.22491	0.400217	0.52787	0.652964	0.589788	0.234715	0.383536	0.584281	0.624493	0.615113
	2012-05-04 07:00:00	0.577902	0.758686	0.90284	0.889723	0.873185	0.577186	0.732649	0.839812	0.811077	0.780749	0.588408	0.753117	0.860358	0.830023	0.743286	0.602354	0.771024	0.924426	0.859573	0.865394	0.590966	0.755153	0.900167	0.891419	0.83606
	2012-05-04 08:00:00	0.75291	0.882638	0.943522	0.8318	0.892476	0.744892	0.863543	0.904329	0.789586	0.824786	0.759886	0.896327	0.873611	0.787531	0.793769	0.765362	0.876381	0.955089	0.807343	0.860672	0.747339	0.870278	0.92271	0.791562	0.866111
	2012-05-04 09:00:00	0.885303	0.949095	0.92478	0.750703	0.909104	0.878865	0.945603	0.9066	0.735267	0.852315	0.876979	0.974524	0.846765	0.707955	0.801635	0.872104	0.919724	0.905176	0.712234	0.833732	0.866314	0.925332	0.884391	0.713414	0.849811
	2012-05-04 10:00:00	0.949349	0.956764	0.842865	0.650679	0.911718	0.959572	0.966387	0.837088	0.65016	0.85963	0.940548	0.987097	0.789199	0.610242	0.785925	0.933756	0.901754	0.809693	0.608066	0.779996	0.928178	0.924678	0.791648	0.618777	0.779701
	2012-05-04 11:00:00	0.945125	0.904498	0.709086	0.537734	0.911968	0.937753	0.866681	0.663668	0.502959	0.78954	0.934245	0.926765	0.708008	0.509238	0.813678	0.932342	0.837512	0.684697	0.506496	0.774344	0.924485	0.874936	0.674592	0.504239	0.752754
	2012-05-04 12:00:00	0.895869	0.799936	0.558289	0.422303	0.90691	0.873807	0.740007	0.508327	0.384212	0.752854	0.881093	0.812583	0.600191	0.412615	0.844415	0.88719	0.75034	0.550823	0.406167	0.800179	0.883575	0.787077	0.54812	0.411014	0.771967
	2012-05-04 13:00:00	0.799292	0.640719	0.410318	0.310374	0.900597	0.784113	0.603126	0.385149	0.291238	0.760976	0.781991	0.648412	0.459708	0.31303	0.838318	0.788802	0.616384	0.409454	0.301296	0.790565	0.793199	0.639038	0.403894	0.310046	0.782704
	2012-05-04 14:00:00	0.646889	0.442786	0.273382	0.206793	0.889645	0.634941	0.430205	0.26759	0.202572	0.737766	0.646002	0.46553	0.310601	0.217807	0.815822	0.648332	0.458601	0.285422	0.211979	0.790442	0.65537	0.462477	0.278096	0.217122	0.81373
	2012-05-04 15:00:00	0.436401	0.254547	0.156124	0.118096	0.866932	0.435202	0.256593	0.158325	0.120493	0.736337	0.449606	0.264226	0.156302	0.116173	0.667962	0.430819	0.260112	0.159904	0.118612	0.713041	0.432842	0.257233	0.153571	0.121644	0.73112
	2012-05-04 16:00:00	0.207069	0.110308	0.0676561	0.051578	0.840862	0.209116	0.109585	0.0658024	0.0497099	0.757456	0.2168	0.101374	0.0546906	0.04039	0.555292	0.200985	0.108881	0.0690493	0.0461469	0.735553	0.200995	0.105604	0.0662586	0.0533471	0.681204
	2012-05-04 17:00:00	0.05452	0.0282692	0.0173386	0.019673	0.817818	0.054282	0.0264351	0.0158592	0.0216222	0.746174	0.034485	0.0232832	0.0198625	0.0197394	0.561066	0.0458314	0.027155	0.0238427	0.0213619	0.71365	0.0476713	0.0242315	0.0133839	0.0181149	0.677735
	2012-05-04 18:00:00	0.00567018	0.00294004	0.00180325	0.0392957	0.808995	0.00475704	0.000734214	4.21533e-05	0.0288443	0.694944	0	0.031333	0.0176163	0.0185031	0.557686	0	0	0.000261091	0.0433114	0.71098	0.00372853	0.00641004	0.00165384	0.0406819	0.656185
	2012-05-04 19:00:00	0	0	0	0.0967112	0.807787	0.000263814	6.68723e-05	0.000302155	0.0647758	0.651548	0	0.0218811	0.00651542	0.0416438	0.51724	0	0	0	0.101225	0.677931	0	0.000989537	0	0.083314	0.580428
	2012-05-04 20:00:00	0	0	0	0.176427	0.807787	0.000840268	0.00200793	0.00148063	0.133281	0.673487	0	0	0	0.0875053	0.490986	0	0	0	0.163682	0.640943	0	0	0	0.122223	0.526744
	2012-05-04 21:00:00	0	0	0	0.276309	0.807787	0.000403234	0.000787295	0.000978655	0.21339	0.659734	0	0	0.00464149	0.139559	0.486796	0.00501346	0.000451138	0.00643883	0.225342	0.58024	0	0.00176374	0.00339166	0.159623	0.491386
	2012-05-04 22:00:00	0	0	0.000530486	0.379285	0.807787	0	0	0.00185112	0.296935	0.664442	0.0153753	0	0.00972701	0.316759	0.448827	0.0236795	0	0.0709883	0.18373	0.170017	5.85463e-05	0	0.00109066	0.239678	0.645153
	2012-05-04 23:00:00	0	0	0.00866931	0.492512	0.807787	0	0	0.00648537	0.39312	0.667833	0.010993	0	0.0275115	0.368571	0.468389	0.0340595	0	0.0850679	0.215262	0.11267	0	0.0025964	0.0114539	0.356323	0.747856
	2012-05-04	0	0	0.050146	0.602229	0.807787	0	0	0.034323	0.480211	0.659169	0.185759	0.212669	0.233369	0.543485	0.496589	0	0.0153292	0.0792199	0.565888	0.47652	0	0	0.0285494	0.24352	0.675976
	2012-05-05 01:00:00	0	0.000864913	0.127853	0.707027	0.807787	0	0.00151831	0.0895271	0.571115	0.665725	0.181893	0.247183	0.321629	0.564358	0.488779	0	0.0753166	0.18621	0.589702	0.46476	0	0	0.102956	0.471415	0.656888
	2012-05-05 02:00:00	0	0.0141346	0.233238	0.798236	0.807787	0.00164627	0.0236136	0.181503	0.655953	0.674211	0.177305	0.276141	0.39859	0.572103	0.480413	0.00693005	0.142147	0.258189	0.594866	0.456523	0.00593458	0.0319977	0.215837	0.674034	0.639559
	2012-05-05 03:00:00	0.00166807	0.0817589	0.365283	0.861274	0.807787	0.00309681	0.0454788	0.25854	0.671386	0.639196	0.171989	0.299349	0.459635	0.564344	0.470242	0.0276468	0.207312	0.29325	0.579491	0.44698	0.0157054	0.0997443	0.345396	0.819642	0.618144
	2012-05-05 04:00:00	0.02726	0.208454	0.501418	0.898742	0.80826	0.0249769	0.150606	0.429959	0.76075	0.688256	0.0964219	0.276282	0.522719	0.679204	0.508087	0.0141208	0.154747	0.346849	0.689198	0.613106	0.0086547	0.161402	0.406189	0.739805	0.59428
	2012-05-05 05:00:00	0.156012	0.37941	0.650575	0.91037	0.816149	0.146042	0.378353	0.660536	0.883151	0.790163	0.141042	0.343096	0.647141	0.749225	0.594143	0.113022	0.309304	0.547014	0.74577	0.687641	0.119657	0.359782	0.634817	0.84294	0.703533
	2012-05-05 06:00:00	0.374765	0.581428	0.787483	0.905997	0.840038	0.391065	0.623748	0.846126	0.943049	0.863358	0.351581	0.543288	0.787284	0.811947	0.675631	0.358425	0.576358	0.773056	0.833166	0.784426	0.374994	0.549744	0.758809	0.893107	0.779923
	2012-05-05 07:00:00	0.57572	0.735761	0.88455	0.874623	0.854689	0.579758	0.726232	0.822696	0.794794	0.767605	0.602571	0.766782	0.868458	0.837059	0.758556	0.617451	0.783342	0.942823	0.874597	0.883871	0.604353	0.761702	0.908816	0.899102	0.855722
	2012-05-05 08:00:00	0.74658	0.853119	0.927422	0.815843	0.87588	0.727077	0.831777	0.855302	0.746158	0.782853	0.769667	0.905831	0.879892	0.788534	0.823794	0.7769	0.888313	0.970966	0.825769	0.879682	0.761405	0.876745	0.937009	0.810227	0.900906
	2012-05-05 09:00:00	0.843271	0.917784	0.905374	0.736127	0.893597	0.86887	0.927938	0.884106	0.720545	0.841317	0.90059	1.00801	0.872474	0.713465	0.869596	0.898907	0.960504	0.942257	0.750822	0.884821	0.897719	0.96426	0.92605	0.767286	0.931981
	2012-05-05 10:00:00	0.898749	0.92838	0.822862	0.636246	0.900862	0.860049	0.847602	0.719052	0.552008	0.742377	0.902921	0.959944	0.790882	0.613593	0.897258	0.907972	0.928696	0.808792	0.635288	0.874317	0.927718	0.96245	0.843955	0.66068	0.915015
	2012-05-05 11:00:00	0.92677	0.903018	0.702629	0.53327	0.907218	0.910151	0.842452	0.650482	0.492553	0.796161	0.931149	0.936911	0.726155	0.52333	0.907929	0.940927	0.893499	0.708318	0.539625	0.906879	0.949954	0.929542	0.726112	0.566032	0.909873
	2012-05-05 12:00:00	0.891728	0.794838	0.5553	0.420042	0.907342	0.854038	0.728249	0.508452	0.386717	0.77229	0.870873	0.809296	0.605782	0.411696	0.895069	0.879661	0.756407	0.55932	0.413044	0.858955	0.876162	0.804174	0.571087	0.449439	0.83054
	2012-05-05 13:00:00	0.814793	0.639111	0.410253	0.310326	0.89584	0.789747	0.612892	0.394048	0.299119	0.773747	0.803854	0.675516	0.483367	0.333313	0.900312	0.824694	0.677651	0.439556	0.330398	0.906475	0.834781	0.693664	0.442273	0.351487	0.912746
	2012-05-05 14:00:00	0.641199	0.439155	0.27171	0.205528	0.878449	0.655351	0.450797	0.281296	0.213678	0.762873	0.67087	0.487341	0.328035	0.233665	0.850018	0.681286	0.504417	0.303946	0.229774	0.862703	0.695069	0.503416	0.299225	0.237054	0.910514
	2012-05-05 15:00:00	0.417798	0.246405	0.15113	0.114318	0.854198	0.405573	0.23921	0.150854	0.114879	0.652939	0.431263	0.253836	0.150111	0.114713	0.71071	0.425098	0.248923	0.160524	0.119979	0.731939	0.420971	0.250856	0.150353	0.117742	0.719103
	2012-05-05 16:00:00	0.205756	0.110531	0.0677933	0.0518145	0.830568	0.208496	0.112867	0.0697441	0.052075	0.7064	0.222067	0.1029	0.0577576	0.046552	0.611705	0.211683	0.113585	0.0710002	0.0479891	0.770352	0.21337	0.116583	0.070761	0.055346	0.748566
	2012-05-05 17:00:00	0.0574185	0.0297721	0.0182604	0.0236598	0.806621	0.0553938	0.0273087	0.0162618	0.0215626	0.736035	0.0418755	0.0237302	0.0232743	0.0253861	0.597255	0.0514891	0.0285982	0.0243126	0.0210687	0.728404	0.052969	0.0275417	0.0142464	0.0186861	0.719283
	2012-05-05 18:00:00	0.00741436	0.00384442	0.00235794	0.0447747	0.797839	0.00691845	0.00264005	0.00124516	0.0310185	0.703098	0.00117582	0.0300382	0.0224336	0.0234387	0.581631	0.000196594	0	0.00497313	0.0436486	0.726186	0.00575317	0.0060409	0.00245667	0.0438055	0.692041
	2012-05-05 19:00:00	0	0	0	0.0909164	0.79626	4.48906e-05	0	6.68787e-05	0.0706964	0.676882	0	0.0211658	0.0106822	0.0425217	0.536705	0	0	0	0.101878	0.682997	0	0.0010218	0.000214184	0.0917545	0.617864
	2012-05-05 20:00:00	0	0	0	0.173635	0.79626	0.000409592	0.000971714	0.000594997	0.132603	0.674871	0	0	0.00531253	0.0822751	0.519362	0	0	0.000967598	0.169162	0.663158	0	0	0	0.137477	0.589222
	2012-05-05 21:00:00	0	0	0	0.273366	0.79626	0.000141307	0.000467967	0.000748718	0.216179	0.670209	0	0	0.0098548	0.129981	0.512007	0.00732113	0.00314272	0.00649773	0.233636	0.608007	0	0.00166149	0.00401249	0.185929	0.548822
	2012-05-05 22:00:00	0	0	0.00070597	0.381454	0.79626	0	0	0.00185112	0.296935	0.664442	0.0153753	0	0.00972701	0.316759	0.448827	0.0236795	0	0.0709883	0.18373	0.170017	5.85463e-05	0	0.00109066	0.239678	0.645153
	2012-05-05 23:00:00	0	0	0.0130181	0.491611	0.79626	0	0	0.00648537	0.39312	0.667833	0.010993	0	0.0275115	0.368571	0.468389	0.0340595	0	0.0850679	0.215262	0.11267	0	0.0025964	0.0114539	0.356323	0.747856
	2012-05-06	0	0	0.0568346	0.604979	0.79626	0	0	0.034323	0.480211	0.659169	0.185759	0.212669	0.233369	0.543485	0.496589	0	0.0153292	0.0792199	0.565888	0.47652	0	0	0.0285494	0.24352	0.675976
	2012-05-06 01:00:00	0	0.00115102	0.120192	0.701702	0.79626	0	0.00151831	0.0895271	0.571115	0.665725	0.181893	0.247183	0.321629	0.564358	0.488779	0	0.0753166	0.18621	0.589702	0.46476	0	0	0.102956	0.471415	0.656888
	2012-05-06 02:00:00	0	0.0212249	0.229547	0.786853	0.79626	0.00164627	0.0236136	0.181503	0.655953	0.674211	0.177305	0.276141	0.39859	0.572103	0.480413	0.00693005	0.142147	0.258189	0.594866	0.456523	0.00593458	0.0319977	0.215837	0.674034	0.639559
	2012-05-06 03:00:00	0.00221987	0.092664	0.361392	0.850666	0.79626	0.00309681	0.0454788	0.25854	0.671386	0.639196	0.171989	0.299349	0.459635	0.564344	0.470242	0.0276468	0.207312	0.29325	0.579491	0.44698	0.0157054	0.0997443	0.345396	0.819642	0.618144
	2012-05-06 04:00:00	0.0409344	0.195964	0.504286	0.887009	0.796728	0.028827	0.163449	0.44103	0.779595	0.70614	0.0882635	0.267763	0.525857	0.713145	0.542413	0.0136939	0.144942	0.359673	0.740188	0.661959	0.0149633	0.129761	0.383669	0.719434	0.578927
	2012-05-06 05:00:00	0.176492	0.373106	0.649208	0.89689	0.800177	0.191242	0.43231	0.708927	0.94514	0.849441	0.165363	0.364482	0.697758	0.816275	0.660029	0.151642	0.364234	0.6375	0.83138	0.75659	0.171764	0.406534	0.669666	0.911731	0.7499
	2012-05-06 06:00:00	0.337001	0.567994	0.786769	0.889685	0.800778	0.400563	0.617473	0.825255	0.928802	0.85448	0.362524	0.550858	0.802573	0.840785	0.719414	0.378079	0.591463	0.80065	0.873538	0.815316	0.395271	0.556724	0.757465	0.90597	0.804534
	2012-05-06 07:00:00	0.543081	0.729532	0.870822	0.856541	0.785442	0.502193	0.638392	0.729803	0.721476	0.705155	0.498281	0.658391	0.74783	0.730115	0.672595	0.514016	0.653536	0.797171	0.760995	0.810531	0.519165	0.714618	0.867721	0.722321	0.777354
	2012-05-06 08:00:00	0.758434	0.863666	0.920034	0.808616	0.755097	0.755033	0.871877	0.911651	0.79582	0.832526	0.777678	0.915003	0.8878	0.79579	0.807163	0.783268	0.897641	0.973913	0.822983	0.87847	0.764925	0.887937	0.932502	0.8258	0.89069
	2012-05-06 09:00:00	0.863897	0.929728	0.89504	0.725897	0.704596	0.872555	0.934329	0.893974	0.728003	0.850169	0.884204	0.98784	0.858043	0.710034	0.844542	0.882344	0.937759	0.921294	0.731733	0.866119	0.880398	0.950823	0.911882	0.744955	0.901449
	2012-05-06 10:00:00	0.907235	0.923246	0.811242	0.626167	0.671778	0.909908	0.907365	0.785664	0.609952	0.825698	0.91037	0.9661	0.785485	0.603603	0.861101	0.906675	0.895075	0.802407	0.613249	0.83664	0.913406	0.946173	0.822334	0.632909	0.85606
	2012-05-06 11:00:00	0.92918	0.873805	0.682116	0.518078	0.620626	0.896513	0.838116	0.652341	0.496492	0.81082	0.888952	0.887426	0.689634	0.497418	0.873282	0.889329	0.815524	0.664851	0.496468	0.821609	0.895579	0.889552	0.693702	0.525673	0.814882
	2012-05-06 12:00:00	0.873341	0.773916	0.539276	0.407922	0.586096	0.892223	0.774367	0.541853	0.409655	0.842684	0.875227	0.808776	0.598049	0.416508	0.878203	0.886948	0.76849	0.552916	0.41268	0.866739	0.893767	0.819952	0.572047	0.440047	0.856484
	2012-05-06 13:00:00	0.756043	0.607895	0.389403	0.294554	0.538808	0.745124	0.578088	0.372412	0.282077	0.774525	0.71685	0.588681	0.421329	0.285816	0.84011	0.719632	0.534864	0.372062	0.267442	0.743201	0.715297	0.583963	0.378498	0.283282	0.69626
	2012-05-06 14:00:00	0.619235	0.421864	0.261534	0.19783	0.514008	0.605193	0.408517	0.254752	0.192619	0.727728	0.624611	0.44991	0.301532	0.21536	0.846039	0.63307	0.446801	0.281278	0.210274	0.824399	0.637135	0.453317	0.278666	0.214757	0.824581
	2012-05-06 15:00:00	0.416346	0.242873	0.148964	0.11268	0.489164	0.415697	0.252407	0.162456	0.124123	0.669426	0.450598	0.265656	0.160926	0.128001	0.781135	0.453766	0.278163	0.172583	0.132202	0.818416	0.454898	0.285299	0.169645	0.131373	0.827259
	2012-05-06 16:00:00	0.194372	0.105329	0.0646023	0.0493947	0.458313	0.207018	0.115696	0.0732717	0.0536739	0.669472	0.223413	0.0998886	0.058342	0.0522125	0.679223	0.218893	0.115823	0.0711556	0.0503518	0.777341	0.223214	0.12612	0.070335	0.0528062	0.807864
	2012-05-06 17:00:00	0.0520591	0.0269932	0.016556	0.0174821	0.436447	0.0506734	0.0255688	0.0156273	0.0184339	0.676618	0.0257019	0.013529	0.0163031	0.0260858	0.582706	0.0470115	0.0307617	0.0261856	0.0281923	0.682593	0.0502711	0.0279337	0.0168693	0.0218534	0.701557
	2012-05-06 18:00:00	0.00876531	0.0045449	0.00278757	0.0170594	0.429701	0.00893416	0.0046821	0.00260363	0.0328833	0.707276	0.006763	0.0288488	0.027387	0.0291558	0.607278	0.00479129	0	0.00867492	0.0435245	0.743272	0.00810566	0.00574401	0.00324083	0.0463843	0.72648
	2012-05-06 19:00:00	0	0	0	0.0307698	0.427876	0	0	0	0.0715283	0.681131	0.00287883	0.0194631	0.0166398	0.0452928	0.563481	0	0	0	0.102647	0.696776	0	0.0012241	0.000619878	0.10005	0.670157
	2012-05-06 20:00:00	0	0	0	0.0444146	0.427876	0.000214614	0.000361075	4.79056e-05	0.131703	0.674411	0	0	0.00988393	0.0810005	0.540468	0	0	0.00416143	0.171495	0.676997	0	0	0	0.149845	0.638759
	2012-05-06 21:00:00	0	0	0	0.0700823	0.427876	1.52773e-05	0.000279934	0.000579244	0.214305	0.667913	0	0	0.0121583	0.127358	0.522796	0.00864695	0.00414268	0.0073477	0.236202	0.61821	0	0.00184521	0.00407489	0.196136	0.57731
	2012-05-06 22:00:00	0	0	0.000697901	0.132739	0.427876	0	0	0.00185112	0.296935	0.664442	0.0153753	0	0.00972701	0.316759	0.448827	0.0236795	0	0.0709883	0.18373	0.170017	5.85463e-05	0	0.00109066	0.239678	0.645153
	2012-05-06 23:00:00	0	0	0.00655543	0.183041	0.427876	0	0	0.00648537	0.39312	0.667833	0.010993	0	0.0275115	0.368571	0.468389	0.0340595	0	0.0850679	0.215262	0.11267	0	0.0025964	0.0114539	0.356323	0.747856
	2012-05-07	0	0	0.0197651	0.254189	0.427876	0	0	0.034323	0.480211	0.659169	0.185759	0.212669	0.233369	0.543485	0.496589	0	0.0153292	0.0792199	0.565888	0.47652	0	0	0.0285494	0.24352	0.675976
	2012-05-07 01:00:00	0	0.00113787	0.040678	0.314135	0.427876	0	0.00151831	0.0895271	0.571115	0.665725	0.181893	0.247183	0.321629	0.564358	0.488779	0	0.0753166	0.18621	0.589702	0.46476	0	0	0.102956	0.471415	0.656888
	2012-05-07 02:00:00	0	0.0106881	0.0587165	0.382843	0.427876	0.00164627	0.0236136	0.181503	0.655953	0.674211	0.177305	0.276141	0.39859	0.572103	0.480413	0.00693005	0.142147	0.258189	0.594866	0.456523	0.00593458	0.0319977	0.215837	0.674034	0.639559
	2012-05-07 03:00:00	0.0021945	0.0322254	0.0926494	0.439927	0.427876	0.00309681	0.0454788	0.25854	0.671386	0.639196	0.171989	0.299349	0.459635	0.564344	0.470242	0.0276468	0.207312	0.29325	0.579491	0.44698	0.0157054	0.0997443	0.345396	0.819642	0.618144
	2012-05-07 04:00:00	0.0206131	0.066322	0.175482	0.468888	0.42823	0.0245657	0.141867	0.375967	0.709959	0.644422	0.0887022	0.258506	0.528332	0.758761	0.614878	0.0251675	0.157902	0.388118	0.826054	0.754333	0.0445712	0.168992	0.417216	0.792624	0.591267
	2012-05-07 05:00:00	0.0599555	0.0945945	0.241284	0.480001	0.433354	0.0965685	0.266876	0.480425	0.696945	0.624361	0.118685	0.30338	0.611343	0.780106	0.652915	0.0998714	0.271772	0.500458	0.806262	0.720095	0.110257	0.258743	0.538874	0.729833	0.677195
	2012-05-07 06:00:00	0.107296	0.140369	0.329484	0.478364	0.452446	0.159321	0.303355	0.480295	0.595792	0.554184	0.171588	0.341554	0.496706	0.51006	0.514552	0.15654	0.309791	0.391784	0.581543	0.529432	0.179472	0.233683	0.300872	0.383906	0.512956
	2012-05-07 07:00:00	0.12248	0.253883	0.395525	0.468419	0.493479	0.236904	0.381657	0.543471	0.57608	0.573375	0.262833	0.375329	0.443146	0.277085	0.42952	0.24063	0.493084	0.39218	0.427075	0.551095	0.291134	0.357645	0.425662	0.610944	0.522911
	2012-05-07 08:00:00	0.16342	0.32821	0.465444	0.4526	0.550035	0.202277	0.387397	0.509092	0.481558	0.52423	0.309556	0.323877	0.375768	0.219221	0.478807	0.264655	0.520022	0.367189	0.374505	0.640334	0.242254	0.416461	0.507175	0.736145	0.496425
	2012-05-07 09:00:00	0.36716	0.452152	0.522871	0.438955	0.629497	0.316882	0.497125	0.525142	0.447223	0.545886	0.397057	0.344985	0.353246	0.308953	0.514146	0.338854	0.502319	0.427643	0.37414	0.652303	0.311419	0.64016	0.473881	0.518306	0.47988
	2012-05-07 10:00:00	0.469566	0.526038	0.527224	0.413288	0.700797	0.618131	0.647867	0.571311	0.448885	0.674027	0.622096	0.572185	0.484032	0.369081	0.490051	0.567299	0.677079	0.548011	0.413919	0.76064	0.60721	0.692923	0.569566	0.547797	0.723227
	2012-05-07 11:00:00	0.504862	0.539081	0.459782	0.350631	0.747345	0.495901	0.498581	0.41154	0.31533	0.615961	0.533564	0.387011	0.307499	0.340586	0.531549	0.461117	0.478958	0.455503	0.313004	0.562464	0.481349	0.642127	0.445795	0.423516	0.623237
	2012-05-07 12:00:00	0.544952	0.553699	0.396975	0.300329	0.803501	0.610015	0.536828	0.383362	0.290195	0.694085	0.602847	0.482357	0.38821	0.297752	0.554379	0.556734	0.498889	0.360364	0.25627	0.714042	0.557718	0.46306	0.343372	0.262258	0.661125
	2012-05-07 13:00:00	0.534811	0.462768	0.30298	0.229182	0.833116	0.476107	0.383955	0.255682	0.192815	0.645472	0.490541	0.349016	0.276575	0.224762	0.55699	0.461574	0.34614	0.236483	0.163118	0.660526	0.448826	0.275658	0.197813	0.135318	0.588496
	2012-05-07 14:00:00	0.522912	0.358649	0.22373	0.169235	0.859724	0.493093	0.339294	0.211465	0.15999	0.635936	0.499958	0.345729	0.243909	0.169498	0.708883	0.496998	0.306539	0.215971	0.150598	0.717863	0.484891	0.327621	0.202923	0.160062	0.582214
	2012-05-07 15:00:00	0.357684	0.216577	0.132898	0.100527	0.858553	0.360577	0.21144	0.132336	0.099794	0.616644	0.393246	0.227622	0.135884	0.106449	0.712095	0.393295	0.219362	0.149339	0.111514	0.733819	0.389965	0.237701	0.135535	0.10808	0.691947
	2012-05-07 16:00:00	0.16878	0.0936375	0.0574316	0.0438425	0.84209	0.169152	0.0921045	0.0558359	0.0401145	0.578679	0.160135	0.0683693	0.0420567	0.0406603	0.58184	0.174678	0.0868055	0.0663753	0.0553918	0.654857	0.184611	0.107301	0.0595506	0.0438056	0.677177
	2012-05-07 17:00:00	0.0600062	0.0312158	0.0191459	0.0211988	0.827256	0.0584022	0.0313038	0.0196705	0.0197378	0.648322	0.033452	0.0127097	0.01526	0.0264078	0.575585	0.0552491	0.0364568	0.0318486	0.034171	0.693151	0.0598951	0.0321438	0.0195227	0.0241536	0.704638
	2012-05-07 18:00:00	0.0118097	0.00612345	0.00375576	0.0355561	0.818179	0.0118833	0.0064238	0.00366023	0.0345862	0.720731	0.00973875	0.0280461	0.0275428	0.0292757	0.607055	0.00686756	0	0.0102987	0.0446326	0.750433	0.0104685	0.00644362	0.00323043	0.0461319	0.730964
	2012-05-07 19:00:00	0.000196617	0.000101948	6.25287e-05	0.08911	0.815718	7.50817e-05	0	0	0.0740416	0.69184	0.00263109	0.0195283	0.0170002	0.0455718	0.565535	0	0	0	0.102485	0.69637	0	0.00111491	0.000775288	0.101548	0.6739
	2012-05-07 20:00:00	0	0	0	0.168772	0.815676	0.000209447	0.000295232	0	0.130294	0.670563	0	0	0.0103568	0.0809591	0.542456	0	0	0.00477685	0.171769	0.679003	0	0	0	0.15033	0.643603
	2012-05-07 21:00:00	0	0	0	0.272185	0.815676	3.17177e-06	0.000234153	0.000504019	0.207333	0.650863	0	0	0.0107138	0.129082	0.514912	0.00860197	0.0040878	0.00911537	0.235046	0.614198	0	0.00193884	0.00368374	0.183885	0.557222
	2012-05-07 22:00:00	0	0	0.000528469	0.3784	0.815676	0	0	0.00185112	0.296935	0.664442	0.0153753	0	0.00972701	0.316759	0.448827	0.0236795	0	0.0709883	0.18373	0.170017	5.85463e-05	0	0.00109066	0.239678	0.645153
	2012-05-07 23:00:00	0	0	0.00887908	0.493641	0.815676	0	0	0.00648537	0.39312	0.667833	0.010993	0	0.0275115	0.368571	0.468389	0.0340595	0	0.0850679	0.215262	0.11267	0	0.0025964	0.0114539	0.356323	0.747856
	2012-05-08	0	0	0.0432497	0.607383	0.815676	0	0	0.034323	0.480211	0.659169	0.185759	0.212669	0.233369	0.543485	0.496589	0	0.0153292	0.0792199	0.565888	0.47652	0	0	0.0285494	0.24352	0.675976
	2012-05-08 01:00:00	0	0.000861624	0.117742	0.711987	0.815676	0	0.00151831	0.0895271	0.571115	0.665725	0.181893	0.247183	0.321629	0.564358	0.488779	0	0.0753166	0.18621	0.589702	0.46476	0	0	0.102956	0.471415	0.656888
	2012-05-08 02:00:00	0	0.0144766	0.223119	0.801993	0.815676	0.00164627	0.0236136	0.181503	0.655953	0.674211	0.177305	0.276141	0.39859	0.572103	0.480413	0.00693005	0.142147	0.258189	0.594866	0.456523	0.00593458	0.0319977	0.215837	0.674034	0.639559
	2012-05-08 03:00:00	0.00166173	0.070515	0.359831	0.869377	0.815676	0.00309681	0.0454788	0.25854	0.671386	0.639196	0.171989	0.299349	0.459635	0.564344	0.470242	0.0276468	0.207312	0.29325	0.579491	0.44698	0.0157054	0.0997443	0.345396	0.819642	0.618144
	2012-05-08 04:00:00	0.0279196	0.191968	0.500248	0.907863	0.816088	0.0224815	0.134268	0.369664	0.695919	0.630748	0.0910186	0.265602	0.529302	0.742428	0.583084	0.023262	0.153082	0.380197	0.792793	0.716641	0.0351012	0.141978	0.393486	0.746835	0.583298
	2012-05-08 05:00:00	0.134334	0.362915	0.65207	0.919666	0.825396	0.133825	0.325245	0.552693	0.772876	0.692251	0.138289	0.329618	0.658387	0.812802	0.662827	0.123748	0.316957	0.568911	0.829782	0.739835	0.138814	0.328996	0.607992	0.827105	0.716589
	2012-05-08 06:00:00	0.34231	0.572197	0.794087	0.914736	0.850147	0.348109	0.575394	0.789936	0.898679	0.823029	0.29108	0.483153	0.735112	0.789025	0.667889	0.303936	0.498887	0.690162	0.801438	0.729854	0.317863	0.466704	0.688736	0.74639	0.738099
	2012-05-08 07:00:00	0.565584	0.745097	0.898004	0.888751	0.875706	0.589936	0.780477	0.924252	0.898171	0.863577	0.550632	0.719371	0.848379	0.820739	0.734392	0.569055	0.745351	0.886	0.83876	0.82766	0.563611	0.729689	0.866008	0.891356	0.80658
	2012-05-08 08:00:00	0.761231	0.872039	0.9425	0.832404	0.882106	0.741456	0.874873	0.927315	0.808604	0.838027	0.735565	0.869853	0.852042	0.773886	0.752818	0.737926	0.84521	0.923131	0.775243	0.818593	0.71803	0.841613	0.894947	0.734652	0.805652
	2012-05-08 09:00:00	0.871413	0.945392	0.926206	0.752694	0.87143	0.910044	0.992973	0.964962	0.786556	0.911461	0.894121	0.988707	0.849017	0.708783	0.77529	0.886677	0.927439	0.914146	0.708885	0.810617	0.875729	0.921078	0.875201	0.710488	0.821905
	2012-05-08 10:00:00	0.920586	0.947961	0.840372	0.649282	0.844043	0.904412	0.918653	0.791954	0.615855	0.816975	0.883394	0.926576	0.753687	0.581678	0.787318	0.875046	0.81848	0.767527	0.564496	0.670423	0.866038	0.85484	0.704363	0.523462	0.670384
	2012-05-08 11:00:00	0.951873	0.913022	0.716087	0.543067	0.852112	0.947643	0.889069	0.682976	0.519028	0.821106	0.919945	0.902092	0.688592	0.499343	0.76825	0.915115	0.803878	0.664512	0.484606	0.665134	0.903432	0.829054	0.618823	0.458774	0.651903
	2012-05-08 12:00:00	0.907653	0.809871	0.56557	0.427825	0.854453	0.911354	0.796702	0.554515	0.42065	0.844617	0.865996	0.784241	0.577486	0.395464	0.76915	0.866697	0.695602	0.526531	0.375908	0.605216	0.848499	0.6948	0.46085	0.326741	0.582067
	2012-05-08 13:00:00	0.808983	0.647662	0.415221	0.314083	0.847863	0.799557	0.620484	0.39424	0.296142	0.797061	0.77411	0.629683	0.443984	0.304965	0.759563	0.768706	0.584051	0.389937	0.283921	0.662901	0.769311	0.576257	0.354885	0.260452	0.652924
	2012-05-08 14:00:00	0.654265	0.448498	0.276934	0.209479	0.834817	0.65205	0.444212	0.272993	0.205033	0.792104	0.635723	0.449236	0.298121	0.206416	0.738204	0.623714	0.423172	0.269588	0.195465	0.65638	0.62692	0.413433	0.245853	0.186396	0.676988
	2012-05-08 15:00:00	0.440098	0.257487	0.157946	0.119474	0.814155	0.439707	0.258515	0.15793	0.119708	0.748504	0.44568	0.25777	0.152079	0.109737	0.605218	0.415301	0.245485	0.154601	0.113846	0.605954	0.417299	0.244275	0.14417	0.109681	0.626802
	2012-05-08 16:00:00	0.21071	0.112274	0.0688623	0.0525545	0.78913	0.215178	0.114782	0.0691509	0.0525103	0.768944	0.212746	0.0985223	0.0508343	0.0362005	0.513386	0.194896	0.106557	0.0696446	0.048669	0.685579	0.193551	0.101759	0.0641925	0.0514347	0.61159
	2012-05-08 17:00:00	0.0564925	0.0293215	0.0179841	0.0249842	0.766403	0.0577013	0.0290856	0.0178041	0.0221704	0.735381	0.0338143	0.0227772	0.0160335	0.0141376	0.52068	0.0451273	0.0294543	0.0254873	0.0249754	0.706011	0.0487471	0.0235731	0.0135786	0.0174322	0.632387
	2012-05-08 18:00:00	0.0058224	0.00301897	0.00185166	0.0470587	0.757012	0.00551193	0.00109057	0.00039061	0.0221801	0.648064	0	0.0253443	0.011654	0.0160045	0.537937	0	0.00030343	0.00272768	0.0473853	0.725405	0.00898525	0.00834734	0.000149843	0.0381509	0.643364
	2012-05-08 19:00:00	5.70823e-05	2.95978e-05	1.81535e-05	0.100544	0.755786	0.00054731	0	0	0.0526779	0.601421	0.00369635	0.0193932	0.00969505	0.041942	0.528076	0	0	0	0.103521	0.694027	0.00261582	0.0019209	0	0.0799709	0.604554
	2012-05-08 20:00:00	0	0	0	0.164108	0.755774	0.000538344	0.000627498	0.000158213	0.103582	0.591225	0.000797198	0	0.0053184	0.0823893	0.514813	0.000266963	0.0018054	0.00838214	0.171114	0.675893	0.00399591	0	0	0.119171	0.583277
	2012-05-08 21:00:00	0	0	0	0.231757	0.755774	0	1.76253e-05	0.000236144	0.188831	0.607806	0	0	0.00948879	0.13114	0.506544	0.00978295	0.00480587	0.014281	0.234327	0.61346	0.00284251	0.00243465	0.00282672	0.164767	0.538687
	2012-05-08 22:00:00	0	0	0.000615202	0.30423	0.755774	0	0	0.00185112	0.296935	0.664442	0.0153753	0	0.00972701	0.316759	0.448827	0.0236795	0	0.0709883	0.18373	0.170017	5.85463e-05	0	0.00109066	0.239678	0.645153
	2012-05-08 23:00:00	0	0	0.0150452	0.419562	0.755774	0	0	0.00648537	0.39312	0.667833	0.010993	0	0.0275115	0.368571	0.468389	0.0340595	0	0.0850679	0.215262	0.11267	0	0.0025964	0.0114539	0.356323	0.747856
	2012-05-09	0	0	0.0603604	0.537447	0.755774	0	0	0.034323	0.480211	0.659169	0.185759	0.212669	0.233369	0.543485	0.496589	0	0.0153292	0.0792199	0.565888	0.47652	0	0	0.0285494	0.24352	0.675976
	2012-05-09 01:00:00	0	0.00100304	0.132902	0.643745	0.755774	0	0.00151831	0.0895271	0.571115	0.665725	0.181893	0.247183	0.321629	0.564358	0.488779	0	0.0753166	0.18621	0.589702	0.46476	0	0	0.102956	0.471415	0.656888
	2012-05-09 02:00:00	0	0.02453	0.216953	0.73361	0.755774	0.00164627	0.0236136	0.181503	0.655953	0.674211	0.177305	0.276141	0.39859	0.572103	0.480413	0.00693005	0.142147	0.258189	0.594866	0.456523	0.00593458	0.0319977	0.215837	0.674034	0.639559
	2012-05-09 03:00:00	0.00193446	0.0984126	0.306385	0.800275	0.755774	0.00309681	0.0454788	0.25854	0.671386	0.639196	0.171989	0.299349	0.459635	0.564344	0.470242	0.0276468	0.207312	0.29325	0.579491	0.44698	0.0157054	0.0997443	0.345396	0.819642	0.618144
	2012-05-09 04:00:00	0.0473086	0.216685	0.402195	0.839389	0.756344	0.0231069	0.135913	0.386906	0.710653	0.643306	0.0960187	0.274738	0.528233	0.710607	0.538459	0.0208006	0.153077	0.366428	0.737478	0.660217	0.022682	0.138151	0.390764	0.722616	0.586559
	2012-05-09 05:00:00	0.187864	0.35272	0.554049	0.851734	0.761957	0.221212	0.469517	0.745813	0.987118	0.88816	0.185185	0.3837	0.730341	0.839447	0.689132	0.176638	0.40645	0.697044	0.864785	0.791575	0.20611	0.46212	0.705215	0.977894	0.787478
	2012-05-09 06:00:00	0.370591	0.475005	0.695465	0.842413	0.779909	0.411873	0.645305	0.874094	0.977984	0.900233	0.368334	0.557961	0.807666	0.837594	0.709017	0.380529	0.598672	0.806769	0.867608	0.8131	0.397291	0.556988	0.759586	0.914316	0.801998
	2012-05-09 07:00:00	0.492392	0.557333	0.790676	0.808137	0.802508	0.562842	0.741297	0.870317	0.850181	0.820237	0.541985	0.706424	0.805162	0.784158	0.696368	0.553945	0.705802	0.854407	0.800026	0.823425	0.546664	0.744109	0.891817	0.81389	0.787749
	2012-05-09 08:00:00	0.545504	0.687648	0.836937	0.753265	0.828103	0.626497	0.762375	0.818905	0.725702	0.745461	0.600655	0.722378	0.715587	0.630223	0.632537	0.599325	0.697742	0.773247	0.632248	0.774321	0.599006	0.723287	0.794121	0.584964	0.708141
	2012-05-09 09:00:00	0.582481	0.804704	0.841018	0.689687	0.860984	0.635857	0.710696	0.706589	0.573488	0.689725	0.639469	0.684953	0.63453	0.49279	0.574419	0.615182	0.718145	0.667377	0.504471	0.803236	0.62429	0.689198	0.671998	0.545197	0.678709
	2012-05-09 10:00:01	0.780696	0.888009	0.803295	0.622038	0.900053	0.676526	0.690967	0.6094	0.476714	0.661426	0.645264	0.636594	0.566715	0.433769	0.586275	0.623434	0.675715	0.554204	0.413087	0.732464	0.618094	0.689198	0.562627	0.419429	0.587565
	2012-05-09 11:00:01	0.969474	0.925496	0.72442	0.549565	0.938856	0.952537	0.903008	0.699849	0.532902	0.859362	0.912258	0.894933	0.68408	0.494651	0.776058	0.907538	0.792538	0.659152	0.478788	0.660886	0.895745	0.823043	0.612915	0.453552	0.650348
	2012-05-09 12:00:01	0.93192	0.820598	0.574058	0.434233	0.93783	0.933108	0.82102	0.573735	0.433043	0.874581	0.896769	0.813747	0.592204	0.416676	0.75876	0.895143	0.753299	0.543837	0.40178	0.719869	0.882597	0.74398	0.515674	0.367039	0.685917
	2012-05-09 13:00:01	0.81544	0.650812	0.418214	0.316348	0.925506	0.816995	0.645103	0.412602	0.310177	0.847775	0.778668	0.634972	0.446008	0.308523	0.765078	0.774513	0.59552	0.392765	0.287752	0.693849	0.777451	0.593736	0.364845	0.26948	0.689967
	2012-05-09 14:00:01	0.650688	0.449307	0.277688	0.21005	0.910248	0.653789	0.448996	0.275483	0.206884	0.820478	0.629741	0.446049	0.294174	0.206076	0.744324	0.618521	0.422508	0.265447	0.19371	0.681482	0.624302	0.422208	0.247865	0.188635	0.707462
	2012-05-09 15:00:01	0.439718	0.259046	0.158886	0.120185	0.889248	0.43422	0.254517	0.154237	0.116484	0.787259	0.436963	0.25524	0.149549	0.1104	0.638691	0.413429	0.245826	0.151469	0.110987	0.676422	0.414671	0.245082	0.145177	0.115054	0.688819
	2012-05-09 16:00:01	0.215847	0.115359	0.0707543	0.0541642	0.864231	0.217924	0.114599	0.0682378	0.0514472	0.821543	0.217967	0.101898	0.0564188	0.0425312	0.577289	0.202952	0.109321	0.0686448	0.0440244	0.761394	0.203313	0.10775	0.067727	0.0539812	0.718059
	2012-05-09 17:00:01	0.0598794	0.0310513	0.019045	0.0218564	0.840919	0.0591917	0.0290607	0.0173276	0.0233015	0.768491	0.0441383	0.0266434	0.0239389	0.0225116	0.583083	0.0510667	0.0278822	0.0244351	0.0199124	0.736278	0.0524971	0.0265665	0.0137873	0.017726	0.707132
	2012-05-09 18:00:01	0.00663424	0.00343992	0.00210984	0.0402417	0.83104	0.00641493	0.00209193	0.00108742	0.0277335	0.681951	0	0.0246252	0.0179196	0.0220954	0.572433	0.000968239	0	0.00696104	0.0463511	0.734797	0.00798443	0.00712393	0.00171609	0.0451005	0.69059
	2012-05-09 19:00:01	6.34248e-06	3.28864e-06	2.01706e-06	0.0984552	0.829651	0.000236549	0	0	0.0616374	0.639452	0.00258819	0.0196471	0.0122751	0.0429023	0.541599	0	0	0	0.103165	0.693331	0.000216252	0.00160106	0	0.088707	0.629362
	2012-05-09 20:00:01	0	0	0	0.18224	0.829649	0.000420026	0.000614336	0.000191084	0.114863	0.624242	0	0	0.00607151	0.0819797	0.520069	0	0.000834768	0.00598179	0.170844	0.673355	0.00181784	0	0	0.128381	0.593362
	2012-05-09 21:00:01	0	0	0	0.282964	0.829649	0	0	0.00019236	0.185409	0.600457	0	0	0.0101014	0.130363	0.508989	0.0104316	0.00533537	0.0153195	0.235284	0.617296	0.00351141	0.00258813	0.0027615	0.165303	0.54506
	2012-05-09 22:00:01	0	0	0.000851198	0.394748	0.829649	0	0	0.00185112	0.296935	0.664442	0.0153753	0	0.00972701	0.316759	0.448827	0.0236795	0	0.0709883	0.18373	0.170017	5.85463e-05	0	0.00109066	0.239678	0.645153
	2012-05-09 23:00:01	0	0	0.00984929	0.511058	0.829649	0	0	0.00648537	0.39312	0.667833	0.010993	0	0.0275115	0.368571	0.468389	0.0340595	0	0.0850679	0.215262	0.11267	0	0.0025964	0.0114539	0.356323	0.747856
	2012-05-10 00:00:01	0	0	0.05109	0.62523	0.829649	0	0	0.034323	0.480211	0.659169	0.185759	0.212669	0.233369	0.543485	0.496589	0	0.0153292	0.0792199	0.565888	0.47652	0	0	0.0285494	0.24352	0.675976
	2012-05-10 01:00:01	0	0.00138781	0.130157	0.729193	0.829649	0	0.00151831	0.0895271	0.571115	0.665725	0.181893	0.247183	0.321629	0.564358	0.488779	0	0.0753166	0.18621	0.589702	0.46476	0	0	0.102956	0.471415	0.656888
	2012-05-10 02:00:01	0	0.0160584	0.240923	0.818254	0.829649	0.00164627	0.0236136	0.181503	0.655953	0.674211	0.177305	0.276141	0.39859	0.572103	0.480413	0.00693005	0.142147	0.258189	0.594866	0.456523	0.00593458	0.0319977	0.215837	0.674034	0.639559
	2012-05-10 03:00:01	0.00267653	0.083298	0.374081	0.884395	0.829649	0.00309681	0.0454788	0.25854	0.671386	0.639196	0.171989	0.299349	0.459635	0.564344	0.470242	0.0276468	0.207312	0.29325	0.579491	0.44698	0.0157054	0.0997443	0.345396	0.819642	0.618144
	2012-05-10 04:00:01	0.0309703	0.212209	0.521861	0.922799	0.830215	0.0254605	0.140835	0.379243	0.708871	0.64286	0.0916849	0.265773	0.530195	0.745665	0.588264	0.0247386	0.154736	0.383236	0.799019	0.72354	0.0376647	0.145888	0.396766	0.753065	0.584695
	2012-05-10 05:00:01	0.157972	0.391417	0.674772	0.934933	0.837087	0.147918	0.349435	0.584082	0.812786	0.728743	0.140989	0.332365	0.666343	0.821681	0.672925	0.128764	0.326242	0.581931	0.8403	0.750019	0.145497	0.347372	0.622073	0.85077	0.728512
	2012-05-10 06:00:01	0.378297	0.59385	0.81671	0.929777	0.855879	0.381059	0.586413	0.781559	0.884057	0.812659	0.346704	0.532799	0.796897	0.843689	0.735243	0.365785	0.578635	0.787925	0.876764	0.809039	0.384746	0.553881	0.748765	0.892563	0.809082
	2012-05-10 07:00:01	0.596916	0.767552	0.91291	0.898606	0.879709	0.595336	0.768748	0.906742	0.88182	0.854297	0.581557	0.746885	0.86424	0.834383	0.755203	0.597984	0.769334	0.918539	0.861376	0.859114	0.587913	0.746286	0.883966	0.912889	0.835304
	2012-05-10 08:00:01	0.767003	0.889337	0.951583	0.838798	0.898436	0.765087	0.893876	0.95487	0.836104	0.879763	0.76205	0.897186	0.872505	0.787919	0.78004	0.764899	0.876011	0.950053	0.799319	0.852883	0.74453	0.870278	0.916516	0.790399	0.851843
	2012-05-10 09:00:01	0.883387	0.954831	0.928255	0.755012	0.912567	0.886586	0.964248	0.937353	0.764215	0.898724	0.865919	0.962447	0.836181	0.701696	0.798418	0.86052	0.903466	0.89273	0.701141	0.818787	0.853365	0.911499	0.873635	0.691579	0.833772
	2012-05-10 10:00:01	0.948176	0.961812	0.845867	0.654288	0.920775	0.954857	0.97594	0.856109	0.667153	0.906134	0.915892	0.963022	0.774258	0.602191	0.798356	0.909994	0.878144	0.789915	0.594683	0.774939	0.90862	0.909535	0.780662	0.601376	0.779973
	2012-05-10 11:00:01	0.958102	0.912835	0.71498	0.542504	0.922687	0.961579	0.919592	0.719226	0.547433	0.900229	0.912448	0.897591	0.68429	0.501163	0.787728	0.909112	0.811156	0.658786	0.486417	0.732754	0.9054	0.845307	0.646896	0.480446	0.719419
	2012-05-10 12:00:01	0.906778	0.804701	0.5634	0.426194	0.917918	0.912326	0.803499	0.56371	0.426449	0.88318	0.864687	0.788207	0.578262	0.402054	0.804846	0.866247	0.717638	0.528118	0.385793	0.731478	0.86173	0.74548	0.513082	0.376031	0.710056
	2012-05-10 13:00:01	0.802394	0.641387	0.412496	0.312022	0.907943	0.801245	0.630922	0.405166	0.305597	0.841604	0.762052	0.625895	0.440858	0.303217	0.810356	0.763907	0.584936	0.390111	0.284854	0.73968	0.768602	0.608339	0.381098	0.286704	0.734544
	2012-05-10 14:00:01	0.64517	0.444845	0.275056	0.208059	0.892878	0.651381	0.450236	0.276184	0.207347	0.855509	0.616479	0.43727	0.287244	0.203222	0.764714	0.609077	0.413966	0.261204	0.190433	0.708224	0.613597	0.421384	0.250538	0.191242	0.727745
	2012-05-10 15:00:01	0.434587	0.256438	0.157316	0.118998	0.870979	0.432032	0.253132	0.152523	0.11475	0.816048	0.427337	0.249449	0.145378	0.109198	0.653758	0.408225	0.240252	0.149695	0.109046	0.690099	0.407106	0.241353	0.143918	0.115148	0.69375
	2012-05-10 16:00:01	0.212759	0.113928	0.0698769	0.0534959	0.844954	0.213744	0.11156	0.0662253	0.0497041	0.819811	0.211534	0.0982285	0.0539541	0.0425112	0.585615	0.19982	0.106686	0.067664	0.0437954	0.752093	0.199699	0.107583	0.0651258	0.051403	0.718241
	2012-05-10 17:00:01	0.0599808	0.0311533	0.0191076	0.0234996	0.822487	0.0600138	0.0299452	0.0179777	0.0235452	0.768223	0.0431563	0.0249752	0.023726	0.0244674	0.593819	0.0517417	0.0282883	0.0245212	0.0205271	0.733838	0.05291	0.027221	0.0140205	0.0183107	0.717105
	2012-05-10 18:00:01	0.00696404	0.00361093	0.00221473	0.0387571	0.813029	0.00687805	0.00278079	0.00156718	0.0291648	0.686821	0	0.0242169	0.0208723	0.0253923	0.588834	0.00296695	0	0.00868734	0.045875	0.74163	0.00836729	0.00663776	0.00235649	0.0474503	0.711813
	2012-05-10 19:00:01	0.00010148	5.26183e-05	3.22729e-05	0.0952221	0.811596	0.000382279	0	0	0.0623283	0.642827	0.00578058	0.0184178	0.0166486	0.0450576	0.561259	0	0	0.000771281	0.103722	0.70382	0.000905965	0.00182793	0	0.0950698	0.667918
	2012-05-10 20:00:01	0	0	0	0.176162	0.811575	0.000246606	0.000291305	0	0.126092	0.658353	0	0	0.0101065	0.080961	0.540611	0.000134691	0.000298641	0.00566401	0.172005	0.680239	0.00021333	0	0	0.147022	0.639744
	2012-05-10 21:00:01	0	0	0	0.275912	0.811575	0	0.000117227	0.000414944	0.208437	0.655729	0	0	0.0135288	0.1262	0.528561	0.00990194	0.00499562	0.00912368	0.237719	0.625274	0.000228124	0.00214383	0.00392023	0.198866	0.593364
	2012-05-10 22:00:01	0	0	0.000845147	0.385908	0.811575	0	0	0.00185112	0.296935	0.664442	0.0153753	0	0.00972701	0.316759	0.448827	0.0236795	0	0.0709883	0.18373	0.170017	5.85463e-05	0	0.00109066	0.239678	0.645153
	2012-05-10 23:00:01	0	0	0.0119591	0.499853	0.811575	0	0	0.00648537	0.39312	0.667833	0.010993	0	0.0275115	0.368571	0.468389	0.0340595	0	0.0850679	0.215262	0.11267	0	0.0025964	0.0114539	0.356323	0.747856
	2012-05-11 00:00:01	0	0	0.0490225	0.610775	0.811575	0	0	0.034323	0.480211	0.659169	0.185759	0.212669	0.233369	0.543485	0.496589	0	0.0153292	0.0792199	0.565888	0.47652	0	0	0.0285494	0.24352	0.675976
	2012-05-11 01:00:01	0	0.00137794	0.125852	0.713678	0.811575	0	0.00151831	0.0895271	0.571115	0.665725	0.181893	0.247183	0.321629	0.564358	0.488779	0	0.0753166	0.18621	0.589702	0.46476	0	0	0.102956	0.471415	0.656888
	2012-05-11 02:00:01	0	0.0194984	0.232887	0.800623	0.811575	0.00164627	0.0236136	0.181503	0.655953	0.674211	0.177305	0.276141	0.39859	0.572103	0.480413	0.00693005	0.142147	0.258189	0.594866	0.456523	0.00593458	0.0319977	0.215837	0.674034	0.639559
	2012-05-11 03:00:01	0.0026575	0.0799271	0.364758	0.864944	0.811575	0.00309681	0.0454788	0.25854	0.671386	0.639196	0.171989	0.299349	0.459635	0.564344	0.470242	0.0276468	0.207312	0.29325	0.579491	0.44698	0.0157054	0.0997443	0.345396	0.819642	0.618144
	2012-05-11 04:00:01	0.0376046	0.205191	0.510174	0.901685	0.812143	0.0227565	0.129468	0.343949	0.67352	0.61197	0.0926636	0.257131	0.528539	0.769486	0.639977	0.0321676	0.167862	0.399708	0.852044	0.786121	0.058532	0.196395	0.444708	0.833852	0.60481
	2012-05-11 05:00:01	0.15149	0.378325	0.659965	0.914068	0.817937	0.166438	0.359978	0.580029	0.816149	0.733144	0.156538	0.338588	0.690228	0.855978	0.725858	0.151157	0.361451	0.621499	0.890463	0.803477	0.175374	0.420649	0.674326	0.949539	0.783586
	2012-05-11 06:00:01	0.358128	0.57521	0.795491	0.907755	0.837167	0.348039	0.546801	0.734931	0.842115	0.775395	0.313404	0.496742	0.74739	0.810155	0.717513	0.332051	0.521326	0.721867	0.841318	0.777928	0.34672	0.50775	0.71956	0.780626	0.778086
	2012-05-11 07:00:01	0.578149	0.751869	0.894466	0.879751	0.861195	0.58404	0.758163	0.895509	0.8787	0.85424	0.559248	0.723529	0.839319	0.819026	0.759506	0.579726	0.738695	0.889836	0.846712	0.849688	0.572365	0.741532	0.885963	0.874638	0.830256
	2012-05-11 08:00:01	0.751223	0.872203	0.932578	0.821635	0.87946	0.743967	0.868366	0.925035	0.814309	0.860538	0.735712	0.870712	0.852661	0.774814	0.793137	0.74286	0.848219	0.926991	0.78905	0.845084	0.726504	0.855074	0.918844	0.770018	0.851295
	2012-05-11 09:00:01	0.871907	0.936776	0.910576	0.740671	0.894153	0.874866	0.945354	0.91902	0.749945	0.890154	0.855304	0.952737	0.832348	0.699636	0.820048	0.852113	0.901028	0.88586	0.703394	0.833225	0.849008	0.922151	0.888133	0.702795	0.858145
	2012-05-11 10:00:01	0.930911	0.94357	0.827277	0.640921	0.902081	0.935566	0.949299	0.834759	0.649924	0.897532	0.90015	0.951724	0.772474	0.602846	0.847499	0.898466	0.888326	0.785008	0.602961	0.834861	0.908783	0.943393	0.817954	0.628966	0.855988
	2012-05-11 11:00:01	0.934761	0.893885	0.699077	0.530925	0.904554	0.936155	0.886791	0.694306	0.527923	0.873565	0.900406	0.894403	0.688143	0.502381	0.849903	0.901882	0.823994	0.662582	0.495916	0.817556	0.910006	0.892234	0.690932	0.52068	0.81485
	2012-05-11 12:00:01	0.888861	0.786926	0.551209	0.41698	0.902909	0.886717	0.779686	0.548405	0.414765	0.87013	0.841468	0.771486	0.569885	0.401456	0.856791	0.848369	0.720587	0.521484	0.386606	0.811799	0.858776	0.787332	0.547031	0.411634	0.802313
	2012-05-11 13:00:01	0.789189	0.627035	0.404611	0.306058	0.89622	0.794941	0.628032	0.405295	0.306168	0.850943	0.752751	0.620481	0.437929	0.302374	0.839138	0.758508	0.584803	0.389765	0.285612	0.77986	0.765265	0.623569	0.395109	0.300864	0.774206
	2012-05-11 14:00:01	0.628806	0.433305	0.268573	0.203155	0.882317	0.635679	0.436812	0.269057	0.20253	0.825607	0.603447	0.428824	0.282348	0.199158	0.780292	0.599685	0.401256	0.258629	0.187553	0.711826	0.59953	0.410123	0.249533	0.189895	0.710952
	2012-05-11 15:00:01	0.420113	0.250414	0.153631	0.11621	0.86319	0.419332	0.244703	0.148058	0.111352	0.790863	0.415375	0.242563	0.140939	0.108091	0.677614	0.403296	0.233406	0.14882	0.108491	0.703069	0.399283	0.239178	0.141921	0.113914	0.692613
	2012-05-11 16:00:01	0.206866	0.111843	0.0685981	0.0525316	0.837515	0.206078	0.107964	0.0644579	0.0477323	0.795697	0.200591	0.0926065	0.0510179	0.0430402	0.609279	0.194318	0.102107	0.0647012	0.0422596	0.740574	0.194696	0.108047	0.0603974	0.0468367	0.732463
	2012-05-11 17:00:01	0.062835	0.0326496	0.0200253	0.0229748	0.816034	0.0610662	0.0297952	0.0176499	0.0239559	0.777179	0.0457259	0.0218112	0.0241132	0.029637	0.623715	0.0553697	0.0301397	0.024757	0.0222437	0.732937	0.0565035	0.0297125	0.0147221	0.0188421	0.746878
	2012-05-11 18:00:01	0.00883508	0.00458108	0.00280976	0.040083	0.805995	0.00947514	0.005437	0.00336337	0.0350532	0.71617	0.00699153	0.0228222	0.0288512	0.0355138	0.634808	0.00870973	0	0.0118424	0.0441167	0.764528	0.0102626	0.00545943	0.00362654	0.0506367	0.762749
	2012-05-11 19:00:01	0.000133192	6.90615e-05	4.23582e-05	0.09317	0.804177	0.000691041	0	0	0.0676909	0.665331	0.0118436	0.0165573	0.0258631	0.0522261	0.604678	0.000314689	0	0.00567355	0.102737	0.726519	0.00172809	0.00161525	0.000712876	0.108404	0.7451
	2012-05-11 20:00:01	0	0	0	0.171888	0.804149	0.000142217	0	0	0.132289	0.679601	0.00612302	0	0.0185749	0.0826408	0.581511	0.00410567	0.000188813	0.00803381	0.1727	0.701987	0.000895381	0	0	0.173127	0.732925
	2012-05-11 21:00:01	0	0	0	0.269451	0.804149	0	1.0374e-05	0.000350865	0.21859	0.684826	0.001432	0	0.0202437	0.122936	0.562251	0.0121638	0.00559816	0.00684029	0.240292	0.645611	0	0.00288361	0.00448548	0.238031	0.685946
	2012-05-11 22:00:01	0	0	0.000849181	0.378157	0.804149	0	0	0.00185112	0.296935	0.664442	0.0153753	0	0.00972701	0.316759	0.448827	0.0236795	0	0.0709883	0.18373	0.170017	5.85463e-05	0	0.00109066	0.239678	0.645153
	2012-05-11 23:00:01	0	0	0.0103475	0.490947	0.804149	0	0	0.00648537	0.39312	0.667833	0.010993	0	0.0275115	0.368571	0.468389	0.0340595	0	0.0850679	0.215262	0.11267	0	0.0025964	0.0114539	0.356323	0.747856
	2012-05-12 00:00:01	0	0	0.0501803	0.603033	0.804149	0	0	0.034323	0.480211	0.659169	0.185759	0.212669	0.233369	0.543485	0.496589	0	0.0153292	0.0792199	0.565888	0.47652	0	0	0.0285494	0.24352	0.675976
	2012-05-12 01:00:01	0	0.00138452	0.123129	0.706398	0.804149	0	0.00151831	0.0895271	0.571115	0.665725	0.181893	0.247183	0.321629	0.564358	0.488779	0	0.0753166	0.18621	0.589702	0.46476	0	0	0.102956	0.471415	0.656888
	2012-05-12 02:00:01	0	0.0168707	0.227238	0.793595	0.804149	0.00164627	0.0236136	0.181503	0.655953	0.674211	0.177305	0.276141	0.39859	0.572103	0.480413	0.00693005	0.142147	0.258189	0.594866	0.456523	0.00593458	0.0319977	0.215837	0.674034	0.639559
	2012-05-12 03:00:01	0.00267018	0.0818148	0.356216	0.858932	0.804149	0.00309681	0.0454788	0.25854	0.671386	0.639196	0.171989	0.299349	0.459635	0.564344	0.470242	0.0276468	0.207312	0.29325	0.579491	0.44698	0.0157054	0.0997443	0.345396	0.819642	0.618144
	2012-05-12 04:00:01	0.0325369	0.200752	0.499927	0.894249	0.804422	0.0244003	0.140726	0.364931	0.704337	0.64054	0.089517	0.250437	0.525654	0.773824	0.654986	0.0305633	0.169318	0.399793	0.86375	0.801929	0.0606192	0.212528	0.465882	0.867175	0.612333
	2012-05-12 05:00:01	0.155118	0.369107	0.648187	0.906081	0.810136	0.149047	0.340557	0.56238	0.801358	0.720031	0.142759	0.320421	0.668962	0.844736	0.727249	0.136229	0.338229	0.589233	0.880432	0.799631	0.157524	0.394329	0.659591	0.923757	0.775781
	2012-05-12 06:00:01	0.354633	0.56391	0.786868	0.900577	0.830595	0.360062	0.551343	0.737266	0.847834	0.782057	0.331353	0.508483	0.772046	0.835301	0.763894	0.354326	0.549125	0.756983	0.876327	0.814572	0.36962	0.560813	0.754548	0.860014	0.821521
	2012-05-12 07:00:01	0.556743	0.733275	0.883684	0.870487	0.852392	0.565888	0.737865	0.8722	0.867771	0.846234	0.527742	0.688092	0.800208	0.790448	0.766579	0.554111	0.696544	0.848989	0.824998	0.836244	0.551767	0.72606	0.87928	0.800762	0.82417
	2012-05-12 08:00:01	0.732924	0.857447	0.92601	0.815306	0.867975	0.735705	0.875108	0.944976	0.838172	0.885295	0.700141	0.834365	0.820774	0.752174	0.777421	0.709283	0.806362	0.889451	0.759549	0.820368	0.695397	0.82877	0.907557	0.717501	0.821569
	2012-05-12 09:00:01	0.857453	0.929301	0.908278	0.736556	0.883027	0.855496	0.920816	0.894308	0.730898	0.87148	0.837138	0.934372	0.822135	0.69379	0.838645	0.837206	0.892079	0.873352	0.701407	0.833755	0.838612	0.921456	0.896859	0.705048	0.869514
	2012-05-12 10:00:01	0.920751	0.941808	0.825989	0.638994	0.888944	0.924914	0.940192	0.829832	0.646936	0.897338	0.886405	0.93788	0.764743	0.598822	0.859539	0.885761	0.881167	0.776639	0.599385	0.834891	0.899078	0.941679	0.820278	0.625659	0.861468
	2012-05-12 11:00:01	0.934799	0.895444	0.698769	0.530287	0.887375	0.930238	0.888691	0.70102	0.532841	0.894703	0.882404	0.876324	0.677535	0.503137	0.871472	0.888306	0.82894	0.651919	0.495108	0.848305	0.908281	0.906075	0.704546	0.531903	0.859825
	2012-05-12 12:00:01	0.895622	0.793164	0.551883	0.417497	0.8768	0.89972	0.799063	0.565898	0.428261	0.905524	0.842465	0.771408	0.568734	0.400428	0.852734	0.848788	0.718592	0.520595	0.385092	0.807119	0.857927	0.78458	0.544556	0.40932	0.798112
	2012-05-12 13:00:01	0.792157	0.627693	0.403756	0.305411	0.861862	0.799706	0.637218	0.411357	0.309875	0.885113	0.74902	0.616018	0.433831	0.303536	0.843286	0.755277	0.587888	0.386824	0.285263	0.797536	0.766821	0.632269	0.399192	0.304002	0.801357
	2012-05-12 14:00:01	0.634077	0.431785	0.267107	0.202046	0.841915	0.636482	0.438839	0.26985	0.202984	0.842377	0.605285	0.43163	0.28339	0.204087	0.801465	0.605281	0.41547	0.26075	0.191944	0.762779	0.610446	0.432134	0.259776	0.20003	0.773988
	2012-05-12 15:00:01	0.418413	0.247464	0.151832	0.114849	0.819064	0.426721	0.250665	0.151805	0.114223	0.809015	0.425089	0.248886	0.145854	0.114114	0.710123	0.416466	0.247009	0.15318	0.112523	0.75603	0.415603	0.255724	0.15229	0.12278	0.758188
	2012-05-12 16:00:01	0.198666	0.10672	0.0654555	0.0498203	0.793481	0.198206	0.103134	0.0615719	0.0450606	0.762648	0.193699	0.0873611	0.0478964	0.0437672	0.627736	0.191857	0.0998133	0.0640885	0.0442101	0.72334	0.193713	0.109668	0.0565879	0.043903	0.745673
	2012-05-12 17:00:01	0.0588455	0.0305975	0.0187667	0.0216016	0.773404	0.0583599	0.0283316	0.0166299	0.0230011	0.769376	0.0456725	0.0216902	0.0258631	0.0323604	0.643257	0.054658	0.0290036	0.0225118	0.0204765	0.730799	0.0552019	0.0288667	0.0139033	0.0170945	0.756567
	2012-05-12 18:00:01	0.00715432	0.00370959	0.00227524	0.0394239	0.764316	0.00792633	0.00474244	0.00291763	0.0365515	0.729416	0.00270593	0.0206409	0.0284147	0.0376361	0.644614	0.00747151	0	0.0110081	0.0433534	0.763313	0.00800779	0.00433023	0.00364259	0.0520496	0.768734
	2012-05-12 19:00:01	0.000164905	8.55047e-05	5.24435e-05	0.0924971	0.762837	0.000327799	0	0	0.0739087	0.691483	0.00938279	0.0173686	0.025054	0.0517156	0.602362	0	0	0.00380759	0.102112	0.719586	0	0.00111818	0.000956631	0.110178	0.739701
	2012-05-12 20:00:01	0	0	0	0.165242	0.762802	5.2866e-05	0	0	0.137009	0.6925	0.00350751	0	0.0166372	0.0819566	0.573114	0.00242433	0	0.00619795	0.172307	0.693947	0	0	0	0.171124	0.713814
	2012-05-12 21:00:01	0	0	0	0.260996	0.762802	0	0.000113139	0.000454922	0.220821	0.687478	0	0	0.0175349	0.123664	0.549562	0.0106418	0.0050216	0.00612075	0.239342	0.635729	0	0.00235202	0.00454526	0.227288	0.650745
	2012-05-12 22:00:01	0	0	0.000407445	0.365243	0.762802	0	0	0.00185112	0.296935	0.664442	0.0153753	0	0.00972701	0.316759	0.448827	0.0236795	0	0.0709883	0.18373	0.170017	5.85463e-05	0	0.00109066	0.239678	0.645153
	2012-05-12 23:00:01	0	0	0.00979079	0.472177	0.762802	0	0	0.00648537	0.39312	0.667833	0.010993	0	0.0275115	0.368571	0.468389	0.0340595	0	0.0850679	0.215262	0.11267	0	0.0025964	0.0114539	0.356323	0.747856
	2012-05-13 00:00:01	0	0	0.0498435	0.57302	0.762802	0	0	0.034323	0.480211	0.659169	0.185759	0.212669	0.233369	0.543485	0.496589	0	0.0153292	0.0792199	0.565888	0.47652	0	0	0.0285494	0.24352	0.675976
	2012-05-13 01:00:01	0	0.000664305	0.12223	0.668232	0.762802	0	0.00151831	0.0895271	0.571115	0.665725	0.181893	0.247183	0.321629	0.564358	0.488779	0	0.0753166	0.18621	0.589702	0.46476	0	0	0.102956	0.471415	0.656888
	2012-05-13 02:00:01	0	0.0159631	0.218451	0.749063	0.762802	0.00164627	0.0236136	0.181503	0.655953	0.674211	0.177305	0.276141	0.39859	0.572103	0.480413	0.00693005	0.142147	0.258189	0.594866	0.456523	0.00593458	0.0319977	0.215837	0.674034	0.639559
	2012-05-13 03:00:01	0.00128118	0.0812656	0.34504	0.810444	0.762802	0.00309681	0.0454788	0.25854	0.671386	0.639196	0.171989	0.299349	0.459635	0.564344	0.470242	0.0276468	0.207312	0.29325	0.579491	0.44698	0.0157054	0.0997443	0.345396	0.819642	0.618144
	2012-05-13 04:00:01	0.0307864	0.199285	0.482855	0.84688	0.762928	0.0277717	0.166219	0.445041	0.78688	0.712836	0.0834751	0.262254	0.524609	0.721549	0.55375	0.0108443	0.141097	0.359334	0.753622	0.67489	0.0143113	0.126365	0.380893	0.723043	0.574848
	2012-05-13 05:00:01	0.155448	0.355502	0.623815	0.859208	0.76482	0.148538	0.371608	0.639671	0.869036	0.779721	0.138602	0.336259	0.653984	0.789161	0.628831	0.118829	0.309047	0.558323	0.795892	0.711657	0.128826	0.313034	0.598518	0.804783	0.697645
	2012-05-13 06:00:01	0.353555	0.546595	0.747747	0.854318	0.762396	0.366189	0.556487	0.734398	0.835959	0.770131	0.341119	0.525479	0.772454	0.826435	0.72288	0.359207	0.556225	0.76154	0.862043	0.80374	0.375369	0.540327	0.745542	0.844184	0.794089
	2012-05-13 07:00:01	0.530174	0.705989	0.833565	0.824032	0.745847	0.546565	0.681632	0.775707	0.766795	0.756192	0.554564	0.709262	0.814318	0.799941	0.798914	0.581511	0.721596	0.881919	0.855286	0.869762	0.578601	0.741904	0.895674	0.826599	0.858239
	2012-05-13 08:00:01	0.70061	0.818457	0.868038	0.769277	0.701401	0.674892	0.777752	0.81974	0.731419	0.785425	0.681106	0.805157	0.79103	0.723128	0.805424	0.696655	0.791145	0.878673	0.762313	0.834173	0.694895	0.799433	0.909727	0.705443	0.854119
	2012-05-13 09:00:01	0.831398	0.878935	0.852963	0.696493	0.645326	0.837574	0.897225	0.870376	0.715529	0.856761	0.831289	0.928067	0.817374	0.686548	0.860758	0.833275	0.894934	0.876072	0.708031	0.838012	0.837862	0.912475	0.903525	0.709248	0.885979
	2012-05-13 10:00:01	0.877869	0.877765	0.774544	0.600738	0.572778	0.873173	0.87445	0.768315	0.600411	0.835265	0.880755	0.930874	0.769706	0.599121	0.900965	0.88445	0.914558	0.795475	0.625694	0.856125	0.902646	0.925899	0.824829	0.645951	0.898855
	2012-05-13 11:00:01	0.863719	0.827294	0.653433	0.496492	0.514577	0.866185	0.81715	0.646599	0.493804	0.822792	0.87209	0.866009	0.686819	0.50601	0.906892	0.880064	0.859899	0.678944	0.521369	0.877737	0.897159	0.869617	0.695022	0.546354	0.886795
	2012-05-13 12:00:01	0.81499	0.729108	0.514985	0.389558	0.458985	0.809152	0.710051	0.506375	0.385112	0.801552	0.778343	0.707461	0.538092	0.381703	0.867051	0.781825	0.679538	0.502357	0.372624	0.840374	0.791405	0.731153	0.524938	0.414529	0.798926
	2012-05-13 13:00:01	0.731802	0.590285	0.381684	0.288715	0.405197	0.738785	0.586616	0.386361	0.293559	0.806527	0.710412	0.583785	0.422065	0.30396	0.886917	0.728273	0.589395	0.392964	0.294597	0.862558	0.739272	0.606659	0.400872	0.3105	0.835506
	2012-05-13 14:00:01	0.59117	0.4123	0.255813	0.193503	0.349969	0.587788	0.408318	0.256592	0.193916	0.7761	0.584164	0.412369	0.278964	0.211401	0.857033	0.600945	0.427899	0.273893	0.206235	0.831623	0.606428	0.436141	0.267125	0.204954	0.816077
	2012-05-13 15:00:01	0.406623	0.242833	0.148954	0.112672	0.308097	0.402637	0.245413	0.155762	0.11772	0.710612	0.431215	0.247362	0.151898	0.125388	0.805721	0.438734	0.266327	0.168215	0.128378	0.803579	0.442086	0.282061	0.163095	0.125993	0.824504
	2012-05-13 16:00:01	0.203993	0.110554	0.0678074	0.0514331	0.258028	0.211111	0.116959	0.0730504	0.0527701	0.708079	0.22645	0.0946852	0.0589266	0.0561589	0.736865	0.222539	0.117103	0.0702428	0.0518971	0.759152	0.226864	0.124742	0.0670113	0.0506167	0.842619
	2012-05-13 17:00:01	0.061706	0.0320182	0.0196381	0.0174424	0.229664	0.0610799	0.0309544	0.0185195	0.0232156	0.749159	0.0503746	0.0201937	0.0267891	0.036223	0.667728	0.0587093	0.031313	0.0221796	0.0221276	0.729981	0.059695	0.0307833	0.014555	0.0172941	0.775064
	2012-05-13 18:00:01	0.00922197	0.00478168	0.0029328	0.00916519	0.222202	0.00994571	0.00564963	0.00343087	0.037045	0.737339	0.00359538	0.0202803	0.0268941	0.0354643	0.634911	0.00812351	0	0.0120537	0.0447708	0.764494	0.00957054	0.00523281	0.00357478	0.0521973	0.76469
	2012-05-13 19:00:01	4.43974e-05	2.30205e-05	1.41194e-05	0.0185592	0.220428	0.00062287	0	0	0.0643504	0.651252	0.0109043	0.016795	0.0237546	0.0502599	0.594247	0	0	0.00519505	0.103361	0.722123	0.00203691	0.00186497	0.000540985	0.105079	0.728188
	2012-05-13 20:00:01	0	0	0	0.0230922	0.220418	0.000277587	0	0	0.122493	0.650145	0.00537077	0	0.0157473	0.0815196	0.566561	0.00376623	0.00110099	0.00928972	0.173539	0.698196	0.00216963	0	0	0.160738	0.700618
	2012-05-13 21:00:01	0	0	0	0.032529	0.220418	0	0	0.000240952	0.198181	0.636864	0.00291546	0	0.0189169	0.123319	0.552977	0.0135994	0.00701975	0.012213	0.241445	0.647751	0.00295235	0.00327973	0.00387616	0.218353	0.661413
	2012-05-13 22:00:01	0	0	0.000187586	0.0463264	0.220418	0	0	0.00185112	0.296935	0.664442	0.0153753	0	0.00972701	0.316759	0.448827	0.0236795	0	0.0709883	0.18373	0.170017	5.85463e-05	0	0.00109066	0.239678	0.645153
	2012-05-13 23:00:01	0	0	0.00342093	0.0848241	0.220418	0	0	0.00648537	0.39312	0.667833	0.010993	0	0.0275115	0.368571	0.468389	0.0340595	0	0.0850679	0.215262	0.11267	0	0.0025964	0.0114539	0.356323	0.747856
	2012-05-14 00:00:01	0	0	0.00918366	0.128956	0.220418	0	0	0.034323	0.480211	0.659169	0.185759	0.212669	0.233369	0.543485	0.496589	0	0.0153292	0.0792199	0.565888	0.47652	0	0	0.0285494	0.24352	0.675976
	2012-05-14 01:00:01	0	0.000305844	0.0245214	0.169035	0.220418	0	0.00151831	0.0895271	0.571115	0.665725	0.181893	0.247183	0.321629	0.564358	0.488779	0	0.0753166	0.18621	0.589702	0.46476	0	0	0.102956	0.471415	0.656888
	2012-05-14 02:00:01	0	0.00557753	0.0305281	0.201855	0.220418	0.00164627	0.0236136	0.181503	0.655953	0.674211	0.177305	0.276141	0.39859	0.572103	0.480413	0.00693005	0.142147	0.258189	0.594866	0.456523	0.00593458	0.0319977	0.215837	0.674034	0.639559
	2012-05-14 03:00:01	0.000589851	0.0149732	0.0430036	0.235384	0.220418	0.00309681	0.0454788	0.25854	0.671386	0.639196	0.171989	0.299349	0.459635	0.564344	0.470242	0.0276468	0.207312	0.29325	0.579491	0.44698	0.0157054	0.0997443	0.345396	0.819642	0.618144
	2012-05-14 04:00:01	0.0107568	0.03998	0.0612439	0.240202	0.220721	0.0109108	0.103173	0.309996	0.62564	0.568289	0.0918895	0.258308	0.516323	0.745645	0.614143	0.0269895	0.155652	0.376697	0.822694	0.754096	0.0498608	0.15951	0.394811	0.761009	0.582852
	2012-05-14 05:00:01	0.0282875	0.0494677	0.111951	0.244454	0.225893	0.0655615	0.215828	0.427545	0.636952	0.570066	0.102004	0.289929	0.560545	0.71084	0.584413	0.0703629	0.222465	0.416516	0.731569	0.641373	0.0743353	0.149882	0.414766	0.574373	0.59703
	2012-05-14 06:00:01	0.0663487	0.0645363	0.167061	0.246215	0.24738	0.11188	0.245102	0.441667	0.564347	0.527543	0.135174	0.303219	0.454111	0.395219	0.434909	0.0914961	0.297793	0.269756	0.454114	0.401639	0.124281	0.174956	0.231948	0.315578	0.451929
	2012-05-14 07:00:01	0.0671161	0.0848798	0.214282	0.242059	0.284191	0.18695	0.348082	0.537634	0.581219	0.571968	0.229036	0.341556	0.457653	0.245044	0.407913	0.171032	0.472523	0.290711	0.336073	0.467185	0.201339	0.249899	0.442662	0.438748	0.493754
	2012-05-14 08:00:01	0.0581162	0.142852	0.242333	0.230457	0.318052	0.0654359	0.225595	0.372179	0.383337	0.427762	0.24473	0.259598	0.398114	0.258036	0.511621	0.157548	0.408403	0.232799	0.292203	0.618354	0.0807383	0.131184	0.40398	0.500315	0.438497
	2012-05-14 09:00:01	0.0965833	0.228182	0.280651	0.225913	0.37633	0.119856	0.287861	0.341145	0.31046	0.407092	0.282888	0.22924	0.354071	0.386928	0.560141	0.21423	0.338481	0.303545	0.293771	0.673219	0.155553	0.308996	0.413806	0.270828	0.387294
	2012-05-14 10:00:01	0.217389	0.294228	0.274546	0.216477	0.404022	0.20059	0.357574	0.324809	0.267659	0.427471	0.292512	0.189119	0.29613	0.446679	0.575104	0.26677	0.288278	0.383664	0.258786	0.676133	0.259355	0.326146	0.350273	0.184989	0.399193
	2012-05-14 11:00:01	0.34349	0.335231	0.262114	0.202679	0.414404	0.383696	0.421011	0.357824	0.2771	0.575028	0.408418	0.29214	0.283343	0.39754	0.553387	0.365207	0.31847	0.359692	0.25753	0.569739	0.362244	0.272992	0.27885	0.211169	0.495427
	2012-05-14 12:00:01	0.350061	0.32452	0.216781	0.164181	0.390199	0.326364	0.276047	0.216049	0.161768	0.563748	0.41606	0.277705	0.247224	0.35943	0.55466	0.389296	0.293128	0.309113	0.203789	0.569524	0.377726	0.205069	0.251895	0.233599	0.574957
	2012-05-14 13:00:01	0.303037	0.239781	0.158706	0.120049	0.363821	0.318297	0.273082	0.195865	0.149107	0.620286	0.335131	0.217447	0.201327	0.249403	0.545365	0.328823	0.230998	0.189295	0.119494	0.627978	0.291609	0.190197	0.145687	0.125249	0.592028
	2012-05-14 14:00:01	0.275809	0.162867	0.105722	0.0799707	0.353879	0.236507	0.185158	0.120132	0.0912016	0.631923	0.256273	0.148659	0.147666	0.153629	0.544549	0.258327	0.146227	0.109481	0.0520134	0.645924	0.217006	0.123965	0.0668161	0.0600623	0.618681
	2012-05-14 15:00:01	0.159406	0.101191	0.0623331	0.0471503	0.357748	0.225834	0.143776	0.0867473	0.0659629	0.685694	0.198433	0.103306	0.117849	0.0747495	0.579146	0.227151	0.145475	0.103707	0.0497498	0.569952	0.2119	0.103338	0.0659012	0.058886	0.619944
	2012-05-14 16:00:01	0.0382959	0.029361	0.0180083	0.0139637	0.344937	0.049914	0.0296965	0.0176902	0.0124526	0.606146	0	0	0.063217	0.00524474	0.516274	0.0374133	0.0247766	0.0241116	0	0.477401	0.0427014	0.0635971	0.0464906	0.0485089	0.687313
	2012-05-14 17:00:01	0.0357526	0.0189755	0.0116384	0.0151309	0.35499	0.0245606	0.0121398	0.00878204	0.00803982	0.609701	0	0	0.0114749	0.0204423	0.464124	0.0219076	0.0477427	0.0417539	0.0471476	0.542545	0.0312762	0.0293637	0.0160124	0.00242649	0.58066
	2012-05-14 18:00:01	0.0183298	0.00950417	0.00582929	0.0374557	0.354682	0.0183473	0.00865302	0.00426632	0.0116	0.582504	0.0111284	0.025113	0.000432988	0.0109286	0.469405	0.00238317	0.00898127	0	0.0530889	0.735607	0.0237224	0.0115281	0	0.0207515	0.565813
	2012-05-14 19:00:01	0.00084355	0.000437389	0.000268268	0.0791941	0.351052	0.00175917	0.000830064	0.000427764	0.0338223	0.519759	0.00543088	0.0202062	0	0.0432233	0.480839	0	0	0	0.100986	0.683093	0.00733884	0.00171294	0	0.0592448	0.522651
	2012-05-14 20:00:01	0	0	0	0.128845	0.350872	0.000705288	0.00120446	0.000458963	0.0915135	0.552541	0	0	0	0.0926413	0.472342	0	0	0.0044747	0.161973	0.640988	0.00449823	0	0	0.0921399	0.502345
	2012-05-14 21:00:01	0	0	0	0.199225	0.350872	0	0	0	0.167665	0.555719	0	0	0.00314366	0.145588	0.47398	0.00867759	0.00182666	0.0205178	0.222646	0.575067	0.00484793	0.00242827	0.000835473	0.124917	0.48086
	2012-05-14 22:00:01	0	0	0.000451821	0.239946	0.350872	0	0	0.00185112	0.296935	0.664442	0.0153753	0	0.00972701	0.316759	0.448827	0.0236795	0	0.0709883	0.18373	0.170017	5.85463e-05	0	0.00109066	0.239678	0.645153
	2012-05-14 23:00:01	0	0	0.00836473	0.265471	0.350872	0	0	0.00648537	0.39312	0.667833	0.010993	0	0.0275115	0.368571	0.468389	0.0340595	0	0.0850679	0.215262	0.11267	0	0.0025964	0.0114539	0.356323	0.747856
	2012-05-15 00:00:01	0	0	0.0436874	0.276625	0.350872	0	0	0.034323	0.480211	0.659169	0.185759	0.212669	0.233369	0.543485	0.496589	0	0.0153292	0.0792199	0.565888	0.47652	0	0	0.0285494	0.24352	0.675976
	2012-05-15 01:00:01	0	0.000736656	0.104427	0.290958	0.350872	0	0.00151831	0.0895271	0.571115	0.665725	0.181893	0.247183	0.321629	0.564358	0.488779	0	0.0753166	0.18621	0.589702	0.46476	0	0	0.102956	0.471415	0.656888
	2012-05-15 02:00:01	0	0.013638	0.170334	0.319805	0.350872	0.00164627	0.0236136	0.181503	0.655953	0.674211	0.177305	0.276141	0.39859	0.572103	0.480413	0.00693005	0.142147	0.258189	0.594866	0.456523	0.00593458	0.0319977	0.215837	0.674034	0.639559
	2012-05-15 03:00:01	0.00142072	0.0712287	0.263377	0.356997	0.350872	0.00309681	0.0454788	0.25854	0.671386	0.639196	0.171989	0.299349	0.459635	0.564344	0.470242	0.0276468	0.207312	0.29325	0.579491	0.44698	0.0157054	0.0997443	0.345396	0.819642	0.618144
	2012-05-15 04:00:01	0.0263023	0.17026	0.31721	0.376052	0.350872	0.0182366	0.115623	0.353457	0.666451	0.602841	0.103753	0.282154	0.528111	0.694279	0.520903	0.0247642	0.162134	0.364568	0.713314	0.637413	0.0241019	0.158597	0.406799	0.736552	0.598456
	2012-05-15 05:00:01	0.135951	0.276979	0.350504	0.391886	0.35057	0.110539	0.278185	0.511162	0.717794	0.641639	0.143912	0.3411	0.608263	0.711299	0.543401	0.105726	0.280177	0.476983	0.707384	0.635391	0.10681	0.269995	0.542762	0.743084	0.644154
	2012-05-15 06:00:01	0.302061	0.415776	0.357336	0.389947	0.382045	0.332311	0.528384	0.726305	0.821953	0.752583	0.317087	0.50634	0.702876	0.721221	0.56785	0.307309	0.496757	0.648618	0.725423	0.695483	0.317316	0.544176	0.746836	0.854654	0.701795
	2012-05-15 07:00:01	0.398232	0.445956	0.340961	0.363333	0.414296	0.487597	0.628464	0.735805	0.728147	0.704521	0.49137	0.64658	0.723063	0.675523	0.586672	0.48888	0.642601	0.755797	0.685812	0.765442	0.497878	0.728158	0.862104	0.776142	0.72906
	2012-05-15 08:00:01	0.499807	0.401944	0.318358	0.317388	0.451286	0.513789	0.615844	0.674309	0.59975	0.614663	0.516746	0.620284	0.64258	0.515324	0.527866	0.506295	0.666579	0.655815	0.529884	0.736911	0.531252	0.611838	0.717942	0.577405	0.656185
	2012-05-15 09:00:01	0.46184	0.318528	0.301618	0.267534	0.500527	0.655165	0.72158	0.704278	0.574224	0.648659	0.65476	0.71392	0.666541	0.529041	0.627469	0.649666	0.724485	0.697362	0.519822	0.747795	0.644652	0.637295	0.670179	0.473096	0.613378
	2012-05-15 10:00:01	0.275384	0.197723	0.233767	0.197154	0.541055	0.401063	0.484504	0.460483	0.370931	0.562133	0.457028	0.378026	0.365605	0.394932	0.52905	0.396265	0.432112	0.404353	0.337554	0.573769	0.381209	0.334377	0.321574	0.264168	0.464574
	2012-05-15 11:00:01	0.152473	0.172131	0.201318	0.156434	0.609507	0.291517	0.36757	0.297086	0.229696	0.520883	0.340351	0.20635	0.248745	0.430967	0.572205	0.313728	0.262403	0.398416	0.225412	0.634782	0.327837	0.331707	0.256872	0.138035	0.468288
	2012-05-15 12:00:01	0.105945	0.197276	0.172922	0.130908	0.690907	0.155765	0.253068	0.185791	0.149331	0.428334	0.219419	0.0842777	0.208812	0.441988	0.580118	0.278535	0.205791	0.391326	0.132142	0.70507	0.318311	0.118628	0.133757	0.149548	0.455532
	2012-05-15 13:00:01	0.179499	0.214308	0.158317	0.119755	0.776625	0.129923	0.165209	0.107477	0.0851614	0.519887	0.202066	0.0893532	0.154733	0.338364	0.574365	0.222283	0.149983	0.21552	0.0681554	0.723922	0.244518	0.065797	0.0765929	0.0750087	0.532014
	2012-05-15 14:00:01	0.274522	0.21828	0.139369	0.105422	0.846037	0.209808	0.167802	0.108653	0.0827205	0.619874	0.236511	0.133485	0.134988	0.15496	0.541467	0.232154	0.119532	0.0950647	0.0395196	0.633569	0.191187	0.105487	0.0460279	0.0483673	0.596637
	2012-05-15 15:00:01	0.233816	0.164823	0.101232	0.0765744	0.88293	0.25276	0.157647	0.0944745	0.0717826	0.617409	0.225644	0.124165	0.117795	0.0751713	0.578646	0.249992	0.150755	0.105066	0.0580288	0.525514	0.238459	0.109913	0.0704159	0.0600516	0.527863
	2012-05-15 16:00:01	0.146454	0.0848864	0.0520643	0.0393827	0.886108	0.114946	0.0616059	0.0359495	0.026187	0.616842	0.0702357	0.0274745	0.0532184	0.0274692	0.512538	0.111157	0.0724137	0.0636586	0.0385105	0.473984	0.112715	0.0674462	0.0355021	0.0282908	0.537454
	2012-05-15 17:00:01	0.0840632	0.0438146	0.0268732	0.0203276	0.882041	0.0849608	0.0494475	0.0314484	0.0266634	0.676133	0.0513081	0.0146672	0.00805975	0.0133566	0.459166	0.0650406	0.0504435	0.0456099	0.0490878	0.693021	0.0727236	0.0379026	0.0251922	0.0169508	0.577101
	2012-05-15 18:00:01	0.0172579	0.00894839	0.00548841	0.0456947	0.869521	0.0172839	0.00817418	0.00424735	0.0207366	0.652189	0.00724292	0.0250993	0.00731778	0.0124382	0.503738	0.00280038	0.00596444	0.00403392	0.0519597	0.739722	0.0190817	0.011213	0	0.0260353	0.606498
	2012-05-15 19:00:01	0.000437631	0.000226916	0.000139177	0.104801	0.865971	0.00116354	0.000952539	0.000772476	0.0498471	0.586834	0	0.0238725	0	0.0453286	0.472446	0	0	0	0.0970574	0.662669	0.00162089	0.000480852	0	0.0679397	0.502735
	2012-05-15 20:00:01	0	0	0	0.192428	0.865877	0.000864283	0.0019512	0.0011107	0.108816	0.600638	0	0	0	0.0995674	0.460456	0	0	0	0.155528	0.61369	0.000119146	0	0	0.0968836	0.479801
	2012-05-15 21:00:01	0	0	0	0.297909	0.865877	0.0003425	0.000535712	0.00052612	0.196104	0.617931	0	0	0	0.158575	0.459679	0.00425576	0	0.0115268	0.210613	0.53054	0	0.00143495	0.000746779	0.129338	0.459873
	2012-05-15 22:00:01	0	0	0	0.414074	0.865877	0	0	0.00185112	0.296935	0.664442	0.0153753	0	0.00972701	0.316759	0.448827	0.0236795	0	0.0709883	0.18373	0.170017	5.85463e-05	0	0.00109066	0.239678	0.645153
	2012-05-15 23:00:01	0	0	0	0.532124	0.865877	0	0	0.00648537	0.39312	0.667833	0.010993	0	0.0275115	0.368571	0.468389	0.0340595	0	0.0850679	0.215262	0.11267	0	0.0025964	0.0114539	0.356323	0.747856
	2012-05-16 00:00:01	0	0	0.0549204	0.649607	0.865877	0	0	0.034323	0.480211	0.659169	0.185759	0.212669	0.233369	0.543485	0.496589	0	0.0153292	0.0792199	0.565888	0.47652	0	0	0.0285494	0.24352	0.675976
	2012-05-16 01:00:01	0	0	0.138408	0.757596	0.865877	0	0.00151831	0.0895271	0.571115	0.665725	0.181893	0.247183	0.321629	0.564358	0.488779	0	0.0753166	0.18621	0.589702	0.46476	0	0	0.102956	0.471415	0.656888
	2012-05-16 02:00:01	0	0	0.254391	0.850344	0.865877	0.00164627	0.0236136	0.181503	0.655953	0.674211	0.177305	0.276141	0.39859	0.572103	0.480413	0.00693005	0.142147	0.258189	0.594866	0.456523	0.00593458	0.0319977	0.215837	0.674034	0.639559
	2012-05-16 03:00:01	0	0.0895431	0.393838	0.920868	0.865877	0.00309681	0.0454788	0.25854	0.671386	0.639196	0.171989	0.299349	0.459635	0.564344	0.470242	0.0276468	0.207312	0.29325	0.579491	0.44698	0.0157054	0.0997443	0.345396	0.819642	0.618144
	2012-05-16 04:00:01	0	0.225663	0.547409	0.96165	0.866315	0.0163055	0.139679	0.428097	0.756806	0.684685	0.0922587	0.270989	0.510359	0.656206	0.490043	0.00430309	0.147732	0.317664	0.660094	0.581267	0	0.15079	0.381485	0.708038	0.583709
	2012-05-16 05:00:01	0.172693	0.414763	0.703473	0.976111	0.873254	0.0288748	0.187731	0.455312	0.65243	0.579882	0.0850271	0.280616	0.521824	0.582869	0.432428	0.0141789	0.197417	0.284661	0.543202	0.452973	0.00377349	0.185564	0.393692	0.604498	0.546496
	2012-05-16 06:00:01	0.435215	0.64212	0.858786	0.978144	0.904673	0.492508	0.757358	1.01928	1.12881	1.03903	0.445577	0.633891	0.843351	0.834588	0.699749	0.446099	0.680888	0.882403	0.880556	0.860687	0.454402	0.634667	0.857348	1.00208	0.854121
	2012-05-16 07:00:01	0.627221	0.802961	0.946629	0.936636	0.915971	0.621001	0.790608	0.915212	0.889025	0.857311	0.63009	0.795659	0.881266	0.84307	0.745134	0.639326	0.807232	0.968201	0.876753	0.889397	0.619203	0.775888	0.920515	0.895603	0.857916
	2012-05-16 08:00:01	0.80318	0.92129	0.985754	0.873483	0.898929	0.787501	0.906205	0.94759	0.825261	0.851285	0.828526	0.966013	0.915274	0.809506	0.791353	0.826324	0.940955	1.02182	0.839634	0.893921	0.801529	0.915972	0.944309	0.835619	0.902316
	2012-05-16 09:00:01	0.921372	0.985415	0.963005	0.785751	0.877987	0.91667	0.981342	0.937928	0.761866	0.863425	0.941611	1.04726	0.890531	0.724276	0.817028	0.935253	0.982029	0.968392	0.752655	0.887548	0.92299	0.983441	0.925773	0.78397	0.90582
	2012-05-16 10:00:01	0.973622	0.990821	0.877472	0.68027	0.806196	0.970587	0.963772	0.833421	0.646923	0.835389	0.98796	1.05123	0.832605	0.622602	0.833772	0.982772	0.952622	0.86256	0.648858	0.863727	0.966594	0.982813	0.840828	0.668076	0.854942
	2012-05-16 11:00:01	0.979102	0.940347	0.743019	0.564105	0.771717	0.942993	0.859595	0.65559	0.495358	0.752624	0.974077	0.978137	0.74381	0.524994	0.846516	0.97595	0.888769	0.72641	0.541085	0.855419	0.956638	0.922251	0.714897	0.541259	0.817475
	2012-05-16 12:00:01	0.937279	0.837909	0.589642	0.446055	0.752331	0.911893	0.778323	0.542072	0.411606	0.783111	0.923094	0.858307	0.628955	0.424787	0.839203	0.931376	0.788813	0.58326	0.429098	0.817058	0.908309	0.800135	0.560298	0.414401	0.769725
	2012-05-16 13:00:01	0.834455	0.672586	0.434375	0.328572	0.715009	0.814266	0.629272	0.40533	0.307904	0.759583	0.820166	0.684453	0.485582	0.324017	0.830975	0.828569	0.651395	0.435322	0.319087	0.791091	0.820596	0.647392	0.409604	0.313619	0.771004
	2012-05-16 14:00:01	0.678715	0.470993	0.291612	0.220582	0.654038	0.667842	0.45805	0.287403	0.218392	0.737818	0.677178	0.488704	0.327992	0.224804	0.796881	0.676762	0.482419	0.300948	0.221936	0.767992	0.681108	0.472302	0.280008	0.221538	0.79643
	2012-05-16 15:00:01	0.462697	0.275463	0.168999	0.127835	0.626022	0.463661	0.279541	0.17665	0.135482	0.708121	0.48346	0.28403	0.171326	0.12587	0.687421	0.466521	0.286942	0.180869	0.135247	0.719911	0.467589	0.274314	0.165479	0.128328	0.752386
	2012-05-16 16:00:01	0.229642	0.123528	0.0757647	0.0578046	0.602266	0.230811	0.1255	0.0775356	0.0587307	0.743127	0.236311	0.105467	0.0562369	0.0476892	0.586047	0.225574	0.122563	0.0826129	0.060374	0.753831	0.224377	0.120218	0.0747687	0.0586241	0.716386
	2012-05-16 17:00:01	0.0685622	0.0356258	0.0218508	0.0248621	0.580137	0.0733811	0.0405734	0.0257183	0.0251339	0.707143	0.0439309	0.0170441	0.0138687	0.0193197	0.52762	0.0604718	0.0405742	0.0372284	0.0372657	0.716911	0.0644976	0.0307452	0.0193376	0.0233358	0.655492
	2012-05-16 18:00:01	0.00859406	0.00445611	0.00273311	0.0458946	0.5699	0.00862051	0.0029452	0.00168443	0.0270216	0.691869	0	0.0161721	0.0112205	0.0205602	0.556418	0.0025902	0.00296604	0.0111048	0.051382	0.747567	0.0114046	0.00882125	0.00112181	0.0462003	0.686442
	2012-05-16 19:00:01	0.000145877	7.56387e-05	4.63923e-05	0.0981683	0.56818	0.00070865	0	0	0.0547656	0.610818	0.00725179	0.0179083	0.015444	0.044204	0.553974	0	0	0.0016701	0.104486	0.706493	0.0030907	0.00228739	0	0.08916	0.655444
	2012-05-16 20:00:01	0	0	0	0.142034	0.568149	0.00047921	0.000304527	0	0.107817	0.605317	0.00340103	0	0.00999377	0.0809221	0.537132	0.00237249	0.00215076	0.0101401	0.173373	0.688403	0.00397514	0	0	0.13531	0.633918
	2012-05-16 21:00:01	0	0	0	0.206108	0.568149	0	0	0.000145815	0.151494	0.522413	0.00253434	0	0.00969261	0.131835	0.502403	0.0136071	0.00756926	0.0253027	0.236112	0.623655	0.0091209	0.00385523	0.00162789	0.139853	0.535256
	2012-05-16 22:00:01	0	0	0.000653526	0.230488	0.568149	0	0	0.00185112	0.296935	0.664442	0.0153753	0	0.00972701	0.316759	0.448827	0.0236795	0	0.0709883	0.18373	0.170017	5.85463e-05	0	0.00109066	0.239678	0.645153
	2012-05-16 23:00:01	0	0	0.0110172	0.307701	0.568149	0	0	0.00648537	0.39312	0.667833	0.010993	0	0.0275115	0.368571	0.468389	0.0340595	0	0.0850679	0.215262	0.11267	0	0.0025964	0.0114539	0.356323	0.747856
	2012-05-17 00:00:01	0	0	0.0579399	0.403851	0.568149	0	0	0.034323	0.480211	0.659169	0.185759	0.212669	0.233369	0.543485	0.496589	0	0.0153292	0.0792199	0.565888	0.47652	0	0	0.0285494	0.24352	0.675976
	2012-05-17 01:00:01	0	0.00106552	0.129733	0.479171	0.568149	0	0.00151831	0.0895271	0.571115	0.665725	0.181893	0.247183	0.321629	0.564358	0.488779	0	0.0753166	0.18621	0.589702	0.46476	0	0	0.102956	0.471415	0.656888
	2012-05-17 02:00:01	0	0.0179626	0.18777	0.518282	0.568149	0.00164627	0.0236136	0.181503	0.655953	0.674211	0.177305	0.276141	0.39859	0.572103	0.480413	0.00693005	0.142147	0.258189	0.594866	0.456523	0.00593458	0.0319977	0.215837	0.674034	0.639559
	2012-05-17 03:00:01	0.00205496	0.0944662	0.272476	0.579379	0.568149	0.00309681	0.0454788	0.25854	0.671386	0.639196	0.171989	0.299349	0.459635	0.564344	0.470242	0.0276468	0.207312	0.29325	0.579491	0.44698	0.0157054	0.0997443	0.345396	0.819642	0.618144
	2012-05-17 04:00:01	0.0346426	0.211519	0.304707	0.623068	0.568708	0.0222606	0.131149	0.382468	0.703132	0.63628	0.10023	0.279205	0.527712	0.697372	0.524105	0.0219864	0.157828	0.362855	0.717287	0.640923	0.021187	0.151126	0.400656	0.730493	0.593595
	2012-05-17 05:00:01	0.180133	0.305077	0.40613	0.638356	0.575495	0.148985	0.35387	0.610732	0.82553	0.738902	0.162437	0.361576	0.648506	0.745076	0.584793	0.13183	0.323851	0.550992	0.747933	0.691326	0.138009	0.361431	0.634387	0.851895	0.701507
	2012-05-17 06:00:01	0.373293	0.426287	0.522877	0.633412	0.599723	0.411523	0.61539	0.81202	0.900403	0.823386	0.412258	0.598017	0.799407	0.80422	0.658906	0.408748	0.62732	0.814146	0.836657	0.821294	0.416709	0.630171	0.858111	0.99084	0.815717
	2012-05-17 07:00:01	0.40824	0.402332	0.575529	0.598009	0.627742	0.552185	0.721424	0.841225	0.815981	0.773589	0.566581	0.722875	0.797215	0.757963	0.643184	0.562909	0.722497	0.854364	0.762415	0.777513	0.551323	0.739058	0.903534	0.867868	0.755609
	2012-05-17 08:00:01	0.448845	0.451708	0.555441	0.543703	0.659102	0.450545	0.574822	0.677981	0.608527	0.626891	0.474819	0.556388	0.616548	0.463514	0.502341	0.451392	0.652181	0.589039	0.479841	0.684476	0.471026	0.499049	0.666086	0.533747	0.62079
	2012-05-17 09:00:01	0.367699	0.564327	0.578175	0.499802	0.717517	0.613153	0.699646	0.695795	0.571461	0.614473	0.602579	0.652069	0.642802	0.520418	0.642753	0.623186	0.712536	0.665663	0.50428	0.70581	0.611826	0.47723	0.684505	0.576951	0.597171
	2012-05-17 10:00:01	0.42232	0.588568	0.551225	0.435729	0.768749	0.267431	0.388124	0.374291	0.308675	0.537436	0.320974	0.246149	0.347181	0.432161	0.560932	0.278494	0.31905	0.329607	0.298128	0.6101	0.276953	0.371091	0.394196	0.271439	0.463679
	2012-05-17 11:00:01	0.720664	0.62032	0.539859	0.411349	0.838062	0.687617	0.683662	0.551207	0.429181	0.697674	0.637143	0.584816	0.514946	0.421932	0.700864	0.689253	0.683457	0.509567	0.368283	0.717774	0.648366	0.559953	0.522921	0.40225	0.599995
	2012-05-17 12:00:01	0.712793	0.585582	0.44161	0.334135	0.873416	0.81063	0.705794	0.482652	0.369116	0.739085	0.744772	0.646082	0.517126	0.374043	0.798181	0.789682	0.642999	0.477161	0.316497	0.535564	0.766791	0.739381	0.435458	0.328405	0.502857
	2012-05-17 13:00:01	0.475686	0.472505	0.314618	0.237985	0.891252	0.621264	0.514372	0.338363	0.257406	0.755965	0.54658	0.418614	0.349534	0.266651	0.747113	0.594282	0.490202	0.313737	0.202557	0.673912	0.570716	0.441358	0.335908	0.250867	0.587899
	2012-05-17 14:00:01	0.416561	0.344176	0.215044	0.162665	0.911961	0.284314	0.225337	0.148073	0.112902	0.709514	0.277614	0.164495	0.164008	0.158203	0.559479	0.292438	0.189677	0.134064	0.0690681	0.679924	0.25244	0.173956	0.103883	0.0854411	0.659695
	2012-05-17 15:00:01	0.435589	0.266117	0.163339	0.123554	0.943063	0.416188	0.255188	0.15552	0.119701	0.786038	0.382259	0.203732	0.14527	0.114079	0.645956	0.383787	0.235723	0.172525	0.113527	0.470311	0.384682	0.16978	0.150953	0.106798	0.54019
	2012-05-17 16:00:01	0.247217	0.134621	0.0825682	0.0630883	0.926828	0.257816	0.146117	0.0891042	0.0685742	0.81627	0.242712	0.102643	0.0516538	0.0389356	0.453862	0.209553	0.119217	0.0836748	0.0663832	0.576801	0.213234	0.136987	0.0852452	0.0609013	0.534005
	2012-05-17 17:00:02	0.0776447	0.0404536	0.0248118	0.0275612	0.902366	0.080534	0.0447542	0.0279109	0.0264799	0.722218	0.0525824	0.0225863	0.00901422	0.00749697	0.45034	0.0552756	0.0416129	0.0326341	0.0386974	0.702202	0.0650165	0.0351353	0.0202748	0.0147149	0.566737
	2012-05-17 18:00:02	0.0124122	0.00643587	0.00394738	0.0469885	0.890219	0.0130186	0.00515291	0.00284207	0.0156586	0.609147	0	0.0178798	0.00147838	0.0126372	0.491854	0.00229245	0.00811356	0.00596038	0.0549471	0.746643	0.019809	0.0111747	0	0.0274688	0.606541
	2012-05-17 19:00:02	0.000374206	0.00019403	0.000119006	0.111239	0.887726	0.00148989	0.000633598	0.000356063	0.0323147	0.51323	0.00735111	0.0188156	0.00357035	0.0416431	0.49682	0	0.000528313	0	0.103316	0.694392	0.00819907	0.00244045	0	0.0610996	0.550554
	2012-05-17 20:00:02	0	0	0	0.200882	0.887646	0.000795152	0.00085431	0.000271881	0.0847745	0.535083	0.00277997	0	0.00206231	0.0848931	0.497056	0.000855317	0.00284786	0.011122	0.169585	0.671873	0.00724128	0	0	0.0992682	0.549073
	2012-05-17 21:00:02	0	0	0	0.310774	0.887646	0	0	4.41236e-05	0.168798	0.5605	0	0	0.00713997	0.13571	0.49275	0.010549	0.00482942	0.020096	0.231345	0.605115	0.00570138	0.00293219	0.00178145	0.14048	0.511669
	2012-05-17 22:00:02	0	0	0.000835061	0.432724	0.887646	0	0	0.00185112	0.296935	0.664442	0.0153753	0	0.00972701	0.316759	0.448827	0.0236795	0	0.0709883	0.18373	0.170017	5.85463e-05	0	0.00109066	0.239678	0.645153
	2012-05-17 23:00:02	0	0	0.0116243	0.535407	0.887646	0	0	0.00648537	0.39312	0.667833	0.010993	0	0.0275115	0.368571	0.468389	0.0340595	0	0.0850679	0.215262	0.11267	0	0.0025964	0.0114539	0.356323	0.747856
	2012-05-18 00:00:02	0	0	0.0581719	0.652561	0.887646	0	0	0.034323	0.480211	0.659169	0.185759	0.212669	0.233369	0.543485	0.496589	0	0.0153292	0.0792199	0.565888	0.47652	0	0	0.0285494	0.24352	0.675976
	2012-05-18 01:00:02	0	0.0013615	0.146941	0.768859	0.887646	0	0.00151831	0.0895271	0.571115	0.665725	0.181893	0.247183	0.321629	0.564358	0.488779	0	0.0753166	0.18621	0.589702	0.46476	0	0	0.102956	0.471415	0.656888
	2012-05-18 02:00:02	0	0.0189524	0.265568	0.867574	0.887646	0.00164627	0.0236136	0.181503	0.655953	0.674211	0.177305	0.276141	0.39859	0.572103	0.480413	0.00693005	0.142147	0.258189	0.594866	0.456523	0.00593458	0.0319977	0.215837	0.674034	0.639559
	2012-05-18 03:00:02	0.00262579	0.0948444	0.410846	0.941822	0.887646	0.00309681	0.0454788	0.25854	0.671386	0.639196	0.171989	0.299349	0.459635	0.564344	0.470242	0.0276468	0.207312	0.29325	0.579491	0.44698	0.0157054	0.0997443	0.345396	0.819642	0.618144
	2012-05-18 04:00:02	0.0365517	0.239574	0.572065	0.984578	0.888716	0.0207096	0.115183	0.334739	0.647381	0.586365	0.101322	0.277757	0.532877	0.729066	0.560538	0.0303348	0.160199	0.383701	0.76966	0.693389	0.0382142	0.139586	0.392602	0.728943	0.589449
	2012-05-18 05:00:02	0.180291	0.431624	0.706978	1	0.89512	0.148642	0.333369	0.556889	0.769343	0.689155	0.162165	0.357633	0.664841	0.794131	0.631702	0.142543	0.332766	0.582139	0.809389	0.730685	0.155879	0.333888	0.612708	0.82921	0.707211
	2012-05-18 06:00:02	0.425492	0.650898	0.851067	0.993899	0.920221	0.416629	0.630218	0.833567	0.931573	0.856258	0.391095	0.579964	0.81032	0.834989	0.698506	0.400424	0.615181	0.822154	0.870046	0.831984	0.414201	0.581739	0.791789	0.94341	0.809706
	2012-05-18 07:00:02	0.65214	0.83786	0.958267	0.958768	0.947088	0.65685	0.855105	1.02002	0.989208	0.952183	0.653513	0.816433	0.892334	0.843413	0.725737	0.654716	0.835769	0.982211	0.871484	0.873025	0.630674	0.800741	0.933708	0.901246	0.850817
	2012-05-18 08:00:02	0.829831	0.914456	1	0.891621	0.965159	0.814887	0.968019	1.0471	0.913407	0.937515	0.821442	0.946433	0.887707	0.793789	0.72572	0.812502	0.93471	0.988981	0.799099	0.812495	0.788092	0.912448	0.94269	0.799046	0.824912
	2012-05-18 09:00:02	0.963759	0.973559	0.979529	0.801889	0.981856	0.960839	1.0591	1.03918	0.848435	0.958046	0.948312	1.02662	0.855654	0.717835	0.712792	0.936528	0.985408	0.943273	0.718447	0.757268	0.924175	0.997088	0.92903	0.770095	0.79304
	2012-05-18 10:00:02	0.933791	0.987368	0.890774	0.691997	0.987766	1.03355	1.0601	0.931798	0.729932	0.931273	1.00298	1.02886	0.795928	0.623933	0.689481	0.99165	0.956267	0.842956	0.624978	0.672464	0.969005	0.993782	0.824618	0.6435	0.691087
	2012-05-18 11:00:02	0.91385	0.937286	0.750779	0.570046	0.986586	0.846143	0.775211	0.561109	0.420056	0.621018	0.846641	0.812871	0.63068	0.500156	0.666005	0.827011	0.773529	0.575087	0.448155	0.620839	0.84657	0.776349	0.601136	0.447618	0.600332
	2012-05-18 12:00:02	0.97045	0.875995	0.617754	0.467363	1	0.926144	0.806858	0.554069	0.417337	0.784027	0.900851	0.79493	0.577384	0.425826	0.652936	0.885823	0.757179	0.530615	0.399488	0.56775	0.872893	0.737691	0.507259	0.363995	0.535932
	2012-05-18 13:00:02	0.893801	0.715638	0.462981	0.35021	0.992715	0.888922	0.716085	0.463267	0.346995	0.864203	0.851121	0.677624	0.478668	0.338661	0.641799	0.834736	0.658949	0.430783	0.319917	0.526935	0.811262	0.592981	0.373522	0.255582	0.493356
	2012-05-18 14:00:02	0.718996	0.499568	0.309233	0.233911	0.972333	0.720744	0.506219	0.313143	0.233452	0.820873	0.698545	0.47949	0.325249	0.232438	0.622046	0.665918	0.476598	0.291778	0.21687	0.521157	0.671397	0.447418	0.256338	0.192326	0.54087
	2012-05-18 15:00:02	0.48638	0.291235	0.178731	0.135197	0.948302	0.497066	0.302516	0.185652	0.140457	0.804968	0.493332	0.276504	0.169487	0.124133	0.561532	0.447021	0.273941	0.173699	0.129605	0.51926	0.457826	0.283181	0.166618	0.120351	0.580155
	2012-05-18 16:00:02	0.244471	0.131371	0.0805753	0.0621576	0.921272	0.250257	0.138499	0.0839156	0.0647427	0.84693	0.231076	0.0980225	0.0498558	0.0390848	0.476414	0.207967	0.117194	0.0849586	0.0649071	0.604034	0.206684	0.120581	0.0773475	0.055686	0.544043
	2012-05-18 17:00:02	0.0752979	0.0392138	0.0240514	0.0272682	0.897849	0.0798836	0.042483	0.0262737	0.0280423	0.775491	0.0534959	0.0248533	0.0123189	0.00888848	0.472034	0.0555717	0.0386864	0.0319573	0.0344681	0.72046	0.0630698	0.0312199	0.0171984	0.0157038	0.59329
	2012-05-18 18:00:02	0.00889216	0.00461067	0.00282791	0.0477316	0.886046	0.00888772	0.00224774	0.00103347	0.0185579	0.648193	0	0.0165791	0.000763721	0.0131278	0.498191	0	0.0055615	0.00402045	0.0533335	0.737985	0.014298	0.00959585	0	0.0324191	0.611718
	2012-05-18 19:00:02	0.000329809	0.000171009	0.000104887	0.111233	0.884299	0.00100577	0.000494435	0.00035325	0.045038	0.567647	0.00116946	0.0215105	0.000618757	0.0426244	0.487789	0	0	0	0.100349	0.677855	0.00371902	0.00122898	0	0.0665663	0.530295
	2012-05-18 20:00:02	0	0	0	0.198715	0.884229	0.000753043	0.00161426	0.000884643	0.107669	0.598787	0	0	0	0.0933951	0.472058	0	0	0	0.16032	0.6326	0.00118333	0	0	0.100349	0.497451
	2012-05-18 21:00:02	0	0	0	0.307311	0.884229	0.000178824	0.000319569	0.000347044	0.190172	0.605314	0	0	0.000790835	0.152553	0.465842	0.00542696	0	0.013375	0.215696	0.549205	0.00049049	0.00176607	0.00111708	0.130585	0.465897
	2012-05-18 22:00:02	0	0	0.00159751	0.42388	0.884229	0	0	0.00185112	0.296935	0.664442	0.0153753	0	0.00972701	0.316759	0.448827	0.0236795	0	0.0709883	0.18373	0.170017	5.85463e-05	0	0.00109066	0.239678	0.645153
	2012-05-18 23:00:02	0	0	0.0119975	0.544496	0.884229	0	0	0.00648537	0.39312	0.667833	0.010993	0	0.0275115	0.368571	0.468389	0.0340595	0	0.0850679	0.215262	0.11267	0	0.0025964	0.0114539	0.356323	0.747856
	2012-05-19 00:00:02	0	0	0.0602737	0.662333	0.884229	0	0	0.034323	0.480211	0.659169	0.185759	0.212669	0.233369	0.543485	0.496589	0	0.0153292	0.0792199	0.565888	0.47652	0	0	0.0285494	0.24352	0.675976
	2012-05-19 01:00:02	0	0.0026046	0.146947	0.771256	0.884229	0	0.00151831	0.0895271	0.571115	0.665725	0.181893	0.247183	0.321629	0.564358	0.488779	0	0.0753166	0.18621	0.589702	0.46476	0	0	0.102956	0.471415	0.656888
	2012-05-19 02:00:02	0	0.0195608	0.262703	0.86453	0.884229	0.00164627	0.0236136	0.181503	0.655953	0.674211	0.177305	0.276141	0.39859	0.572103	0.480413	0.00693005	0.142147	0.258189	0.594866	0.456523	0.00593458	0.0319977	0.215837	0.674034	0.639559
	2012-05-19 03:00:02	0.00502325	0.0982712	0.406267	0.936097	0.884229	0.00309681	0.0454788	0.25854	0.671386	0.639196	0.171989	0.299349	0.459635	0.564344	0.470242	0.0276468	0.207312	0.29325	0.579491	0.44698	0.0157054	0.0997443	0.345396	0.819642	0.618144
	2012-05-19 04:00:02	0.0377251	0.239584	0.560373	0.979808	0.88494	0.0367223	0.161893	0.4373	0.768538	0.695501	0.112665	0.29192	0.533879	0.67357	0.505928	0.0296621	0.180191	0.37091	0.681507	0.610795	0.0217101	0.21354	0.462881	0.815757	0.625023
	2012-05-19 05:00:02	0.184503	0.425711	0.718231	0.994895	0.891787	0.149868	0.360004	0.626539	0.842323	0.75384	0.164931	0.364054	0.642588	0.726815	0.572292	0.130138	0.32462	0.539827	0.727801	0.680053	0.133945	0.38029	0.649467	0.873213	0.705168
	2012-05-19 06:00:02	0.424337	0.642824	0.863613	0.989748	0.915784	0.42982	0.66147	0.887971	0.983201	0.902052	0.406889	0.594705	0.808695	0.814513	0.673133	0.406413	0.628579	0.822127	0.847142	0.824939	0.416485	0.612958	0.832744	0.973197	0.814985
	2012-05-19 07:00:02	0.636525	0.815369	0.959334	0.953318	0.939764	0.643342	0.830929	0.979051	0.950073	0.913422	0.645415	0.809527	0.887486	0.842858	0.729634	0.649217	0.82443	0.977533	0.871746	0.87826	0.626062	0.79035	0.929242	0.895735	0.851197
	2012-05-19 08:00:02	0.815415	0.934036	0.99597	0.887757	0.956163	0.795829	0.936714	1.00102	0.877354	0.905049	0.806031	0.937728	0.885907	0.792458	0.749575	0.800601	0.907533	0.988524	0.801135	0.830353	0.774106	0.87439	0.914439	0.764914	0.830174
	2012-05-19 09:00:02	0.935998	0.999293	0.974825	0.800195	0.968246	0.943465	1.01799	0.987375	0.804709	0.918863	0.947132	1.04284	0.878955	0.721544	0.770937	0.937212	0.978736	0.960171	0.737052	0.846448	0.920406	0.973789	0.917604	0.76523	0.858176
	2012-05-19 10:00:02	0.98597	1	0.889048	0.6916	0.969015	0.987676	0.996069	0.86579	0.674609	0.87575	0.970128	1.01405	0.800833	0.614822	0.759159	0.96166	0.921237	0.830567	0.617311	0.751604	0.945651	0.941395	0.796643	0.624766	0.749337
	2012-05-19 11:00:02	0.991241	0.949789	0.756485	0.575031	0.966087	0.986782	0.9311	0.723205	0.552021	0.856779	0.95927	0.941393	0.70884	0.51136	0.743264	0.95457	0.842531	0.692658	0.505658	0.66362	0.928411	0.852076	0.641062	0.466632	0.641407
	2012-05-19 12:00:02	0.942632	0.844066	0.600625	0.454414	0.951775	0.928062	0.80202	0.556652	0.421326	0.813055	0.907905	0.825303	0.602102	0.414067	0.752473	0.90657	0.748334	0.554552	0.403579	0.658557	0.880747	0.724405	0.49792	0.345487	0.618504
	2012-05-19 13:00:02	0.840525	0.684294	0.444959	0.336578	0.92268	0.828716	0.645585	0.414695	0.313243	0.795188	0.812425	0.667113	0.4722	0.315516	0.771753	0.812036	0.621406	0.420155	0.303934	0.67808	0.798771	0.58979	0.369708	0.268833	0.655029
	2012-05-19 14:00:02	0.685235	0.48464	0.300961	0.227654	0.876449	0.678323	0.467551	0.290659	0.219324	0.781063	0.664289	0.470734	0.315775	0.214754	0.739831	0.654301	0.449167	0.288148	0.207824	0.651113	0.653771	0.422197	0.25322	0.193469	0.67064
	2012-05-19 15:00:02	0.479206	0.28946	0.177652	0.134381	0.828138	0.473919	0.285309	0.17682	0.134655	0.766375	0.478045	0.276285	0.166364	0.120747	0.640562	0.45231	0.273388	0.17599	0.129766	0.640565	0.45331	0.262579	0.158337	0.119616	0.675979
	2012-05-19 16:00:02	0.249443	0.13539	0.0830402	0.0636162	0.785772	0.25174	0.137337	0.0836661	0.0642607	0.828084	0.245442	0.107801	0.0561051	0.0450376	0.537274	0.226888	0.125656	0.0872324	0.0642883	0.719825	0.224401	0.118275	0.0763619	0.0598741	0.661099
	2012-05-19 17:00:02	0.0790463	0.0411738	0.0252535	0.0288489	0.757843	0.0796075	0.0415595	0.0256072	0.028953	0.785319	0.0562447	0.022758	0.0156546	0.0162122	0.515856	0.06302	0.0405441	0.0367036	0.035277	0.740581	0.0674834	0.0317824	0.0184377	0.0220107	0.654852
	2012-05-19 18:00:02	0.0116702	0.0060511	0.00371138	0.0475302	0.745426	0.0115829	0.00418503	0.00235497	0.0258927	0.695863	0	0.0156119	0.00675513	0.0167871	0.529777	0.00218923	0.0048904	0.0102279	0.053494	0.747881	0.0139591	0.00991204	0	0.0396287	0.655633
	2012-05-19 19:00:02	0.000361521	0.000187453	0.000114972	0.108417	0.743036	0.00089246	0.000226305	0.000183528	0.0498967	0.589616	0.0028907	0.0199252	0.00653317	0.0414955	0.513524	0	0	0	0.102873	0.689391	0.00322788	0.00178367	0	0.0740766	0.577124
	2012-05-19 20:00:02	0	0	0	0.192417	0.742959	0.000618551	0.00131058	0.000754188	0.116114	0.625147	0	0	6.72865e-05	0.086533	0.492947	0	0	0.00108291	0.165715	0.651635	0.000540346	0	0	0.113902	0.534061
	2012-05-19 21:00:02	0	0	0	0.293629	0.742959	0.000530441	0.000906416	0.00102033	0.210541	0.651342	0	0	0.00177334	0.147892	0.472901	0.0039298	0	0.00689498	0.218516	0.557776	0	0.00183823	0.00267374	0.146239	0.468652
	2012-05-19 22:00:02	0	0	0.00106097	0.403093	0.742959	0	0	0.00185112	0.296935	0.664442	0.0153753	0	0.00972701	0.316759	0.448827	0.0236795	0	0.0709883	0.18373	0.170017	5.85463e-05	0	0.00109066	0.239678	0.645153
	2012-05-19 23:00:02	0	0	0.012885	0.516354	0.742959	0	0	0.00648537	0.39312	0.667833	0.010993	0	0.0275115	0.368571	0.468389	0.0340595	0	0.0850679	0.215262	0.11267	0	0.0025964	0.0114539	0.356323	0.747856
	2012-05-20 00:00:02	0	0	0.059124	0.620802	0.742959	0	0	0.034323	0.480211	0.659169	0.185759	0.212669	0.233369	0.543485	0.496589	0	0.0153292	0.0792199	0.565888	0.47652	0	0	0.0285494	0.24352	0.675976
	2012-05-20 01:00:02	0	0.00172983	0.143213	0.705771	0.742959	0	0.00151831	0.0895271	0.571115	0.665725	0.181893	0.247183	0.321629	0.564358	0.488779	0	0.0753166	0.18621	0.589702	0.46476	0	0	0.102956	0.471415	0.656888
	2012-05-20 02:00:02	0	0.0210078	0.254377	0.762467	0.742959	0.00164627	0.0236136	0.181503	0.655953	0.674211	0.177305	0.276141	0.39859	0.572103	0.480413	0.00693005	0.142147	0.258189	0.594866	0.456523	0.00593458	0.0319977	0.215837	0.674034	0.639559
	2012-05-20 03:00:02	0.00333615	0.0963966	0.38818	0.801164	0.742959	0.00309681	0.0454788	0.25854	0.671386	0.639196	0.171989	0.299349	0.459635	0.564344	0.470242	0.0276468	0.207312	0.29325	0.579491	0.44698	0.0157054	0.0997443	0.345396	0.819642	0.618144
	2012-05-20 04:00:02	0.0405158	0.233497	0.532892	0.82487	0.743259	0.0288816	0.156706	0.442085	0.774621	0.701123	0.101692	0.281176	0.523418	0.669752	0.500563	0.0172351	0.162027	0.346833	0.676752	0.601664	0.0102118	0.176802	0.418377	0.756132	0.601777
	2012-05-20 05:00:02	0.182575	0.413011	0.681563	0.836227	0.743582	0.172003	0.400221	0.67868	0.906749	0.813423	0.166784	0.367154	0.656237	0.751053	0.592329	0.138278	0.332665	0.565253	0.756205	0.701523	0.145108	0.373032	0.645104	0.86467	0.710186
	2012-05-20 06:00:02	0.409807	0.611888	0.807821	0.829551	0.740088	0.418228	0.632611	0.835193	0.935435	0.859826	0.389045	0.578475	0.804103	0.829771	0.691626	0.39812	0.609624	0.814647	0.863792	0.82855	0.410992	0.583038	0.794587	0.938885	0.805375
	2012-05-20 07:00:02	0.613959	0.772439	0.873912	0.794596	0.735229	0.617468	0.776209	0.89198	0.872665	0.85075	0.631378	0.796494	0.875417	0.841741	0.765407	0.643301	0.799341	0.970511	0.88421	0.907116	0.622929	0.771271	0.925096	0.88237	0.876669
	2012-05-20 08:00:02	0.770282	0.879465	0.864775	0.730989	0.753244	0.758385	0.867517	0.898907	0.78999	0.832436	0.801927	0.941061	0.897064	0.795863	0.831405	0.804573	0.912742	1.00307	0.840008	0.895771	0.784275	0.887162	0.944128	0.815097	0.921187
	2012-05-20 09:00:02	0.87577	0.923352	0.804769	0.646902	0.766122	0.875906	0.932824	0.892016	0.729952	0.852478	0.904628	1.01168	0.870352	0.707753	0.854222	0.896912	0.943871	0.944813	0.739992	0.863479	0.889349	0.947071	0.913126	0.735434	0.9007
	2012-05-20 10:00:02	0.925856	0.888341	0.702305	0.545689	0.752126	0.907178	0.895036	0.771138	0.597909	0.804133	0.944369	1.00793	0.816882	0.613906	0.891561	0.939733	0.938923	0.841356	0.644803	0.877211	0.941827	0.967001	0.842344	0.666203	0.900319
	2012-05-20 11:00:02	0.905009	0.774603	0.573669	0.436226	0.74691	0.903487	0.837696	0.652663	0.497268	0.801901	0.938568	0.947605	0.736261	0.518894	0.909185	0.94159	0.886209	0.7192	0.541197	0.893921	0.938054	0.912164	0.718582	0.569524	0.88471
	2012-05-20 12:00:02	0.7874	0.613887	0.426934	0.322965	0.730854	0.812586	0.703633	0.502217	0.384942	0.780701	0.832813	0.769406	0.586775	0.391354	0.873786	0.830892	0.704921	0.537996	0.390437	0.839252	0.814747	0.749533	0.541471	0.43272	0.779855
	2012-05-20 13:00:02	0.588893	0.439852	0.288881	0.218517	0.729067	0.647325	0.517021	0.341616	0.259675	0.705541	0.658	0.527853	0.401392	0.264313	0.744975	0.647264	0.474901	0.344399	0.239137	0.783268	0.619125	0.518431	0.336337	0.249838	0.641255
	2012-05-20 14:00:02	0.396545	0.282918	0.176551	0.133547	0.732488	0.412945	0.305482	0.19151	0.144654	0.644216	0.439565	0.28306	0.214935	0.159753	0.597148	0.426347	0.263345	0.183958	0.126248	0.756838	0.425207	0.25374	0.171312	0.126944	0.641808
	2012-05-20 15:00:02	0.259407	0.165603	0.101599	0.0768521	0.741895	0.268949	0.173247	0.103504	0.0783658	0.628977	0.266745	0.142734	0.109855	0.079563	0.575934	0.271881	0.125838	0.093912	0.0664552	0.697364	0.281349	0.157389	0.0955796	0.0835063	0.623923
	2012-05-20 16:00:02	0.149093	0.082239	0.0504405	0.0384932	0.743662	0.144363	0.0769656	0.0445563	0.0322765	0.60292	0.115717	0.0478873	0.0455683	0.0346953	0.538809	0.142772	0.0672409	0.0589563	0.0471593	0.599399	0.154314	0.0812392	0.0525883	0.0376946	0.59649
	2012-05-20 17:00:02	0.0599745	0.0311434	0.0191015	0.0159548	0.736978	0.0631042	0.0333246	0.0212911	0.0196861	0.649366	0.021828	0.00286807	0.0100109	0.0235072	0.51622	0.0560478	0.0439905	0.0439471	0.0468748	0.661802	0.0617564	0.0289968	0.0240295	0.0214755	0.626093
	2012-05-20 18:00:02	0.00951372	0.00493296	0.00302558	0.00879138	0.729152	0.00990063	0.004052	0.00240325	0.0295815	0.712144	0	0.0132344	0.0122476	0.0235228	0.570715	0.00454133	0.00359539	0.0138446	0.0521766	0.754925	0.0118639	0.00869785	0.00195181	0.0504074	0.708873
	2012-05-20 19:00:02	8.87947e-05	4.6041e-05	2.82388e-05	0.0360108	0.727263	0.000387051	0	0	0.0601391	0.633437	0.00448936	0.0189054	0.0140889	0.0436491	0.549243	0	0	0	0.103677	0.698992	0.00107522	0.00182664	0	0.0902796	0.644905
	2012-05-20 20:00:02	0	0	0	0.119948	0.727244	0.000368545	0.000573722	0.000179144	0.119688	0.638516	0	0	0.00687954	0.0816489	0.524567	0	0.000500657	0.00529136	0.170989	0.67369	0.000968922	0	0	0.13371	0.603019
	2012-05-20 21:00:02	0	0	0	0.218584	0.727244	0	5.44933e-05	0.000317851	0.198298	0.631196	0	0	0.011814	0.128004	0.518933	0.0100369	0.00514508	0.0117824	0.236675	0.62141	0.00164697	0.0022907	0.003405	0.182935	0.5686
	2012-05-20 22:00:02	0	0	0.000447786	0.303984	0.727244	0	0	0.00185112	0.296935	0.664442	0.0153753	0	0.00972701	0.316759	0.448827	0.0236795	0	0.0709883	0.18373	0.170017	5.85463e-05	0	0.00109066	0.239678	0.645153
	2012-05-20 23:00:02	0	0	0.00199083	0.407556	0.727244	0	0	0.00648537	0.39312	0.667833	0.010993	0	0.0275115	0.368571	0.468389	0.0340595	0	0.0850679	0.215262	0.11267	0	0.0025964	0.0114539	0.356323	0.747856
	2012-05-21 00:00:02	0	0	0.00859669	0.502678	0.727244	0	0	0.034323	0.480211	0.659169	0.185759	0.212669	0.233369	0.543485	0.496589	0	0.0153292	0.0792199	0.565888	0.47652	0	0	0.0285494	0.24352	0.675976
	2012-05-21 01:00:02	0	0.000730078	0.0475783	0.605108	0.727244	0	0.00151831	0.0895271	0.571115	0.665725	0.181893	0.247183	0.321629	0.564358	0.488779	0	0.0753166	0.18621	0.589702	0.46476	0	0	0.102956	0.471415	0.656888
	2012-05-21 02:00:02	0	0.00324589	0.158573	0.693942	0.727244	0.00164627	0.0236136	0.181503	0.655953	0.674211	0.177305	0.276141	0.39859	0.572103	0.480413	0.00693005	0.142147	0.258189	0.594866	0.456523	0.00593458	0.0319977	0.215837	0.674034	0.639559
	2012-05-21 03:00:02	0.00140803	0.0140162	0.28897	0.761264	0.727244	0.00309681	0.0454788	0.25854	0.671386	0.639196	0.171989	0.299349	0.459635	0.564344	0.470242	0.0276468	0.207312	0.29325	0.579491	0.44698	0.0157054	0.0997443	0.345396	0.819642	0.618144
	2012-05-21 04:00:02	0.00626003	0.0775725	0.40187	0.801958	0.727729	0.0195993	0.122464	0.336018	0.659934	0.598885	0.091602	0.259514	0.528714	0.762383	0.622419	0.0290142	0.162279	0.393292	0.834913	0.764793	0.0509722	0.176701	0.424021	0.801986	0.595762
	2012-05-21 05:00:02	0.0256236	0.25781	0.538344	0.817773	0.736329	0.0444165	0.17471	0.373474	0.577892	0.517985	0.0940478	0.277951	0.532008	0.679312	0.573944	0.0588135	0.203316	0.379452	0.711087	0.622876	0.0645768	0.124737	0.359822	0.522105	0.56834
	2012-05-21 06:00:02	0.143346	0.467895	0.662555	0.819926	0.767916	0.120974	0.265511	0.470156	0.592948	0.552823	0.137858	0.306389	0.458199	0.396965	0.431732	0.0930306	0.301358	0.271522	0.451785	0.400534	0.125772	0.17712	0.23883	0.310989	0.45486
	2012-05-21 07:00:02	0.471589	0.641199	0.791362	0.815062	0.820714	0.363831	0.534867	0.694753	0.704631	0.684188	0.342949	0.480697	0.562279	0.44599	0.450805	0.323325	0.536562	0.513847	0.497719	0.618841	0.371343	0.495478	0.580286	0.499195	0.610982
	2012-05-21 08:00:02	0.759036	0.800883	0.869819	0.785576	0.869556	0.761525	0.884114	0.935644	0.827829	0.872726	0.773754	0.909948	0.868207	0.778489	0.790818	0.772811	0.86836	0.968177	0.799921	0.858094	0.748905	0.845101	0.913781	0.725334	0.860604
	2012-05-21 09:00:02	0.76503	0.824946	0.847825	0.701617	0.888461	0.848885	0.911083	0.885813	0.732434	0.870989	0.863842	0.962848	0.832536	0.675674	0.82445	0.847168	0.872414	0.906405	0.694838	0.807134	0.829377	0.861883	0.848618	0.615222	0.822771
	2012-05-21 10:00:02	0.785548	0.833125	0.771225	0.602981	0.904793	0.7083	0.707587	0.601956	0.459862	0.639822	0.751079	0.781779	0.661917	0.51035	0.742588	0.734187	0.729378	0.68007	0.511146	0.768816	0.741214	0.77396	0.683588	0.536613	0.723209
	2012-05-21 11:00:02	0.825962	0.840524	0.679681	0.51758	0.936628	0.830155	0.773115	0.601598	0.45843	0.753919	0.85459	0.850089	0.67188	0.478833	0.861031	0.846548	0.776655	0.647908	0.479524	0.808921	0.845833	0.84674	0.664984	0.507559	0.78072
	2012-05-21 12:00:02	0.821218	0.762392	0.547149	0.414009	0.950459	0.755707	0.660835	0.466507	0.355793	0.736189	0.75566	0.680217	0.531788	0.350165	0.777894	0.739665	0.59727	0.468926	0.327784	0.74637	0.707982	0.688578	0.46429	0.342759	0.629036
	2012-05-21 13:00:02	0.795074	0.645073	0.421571	0.318887	0.954127	0.776494	0.60715	0.398769	0.304754	0.786301	0.781166	0.65505	0.472365	0.316775	0.897204	0.796043	0.631929	0.427813	0.31444	0.87131	0.791045	0.649842	0.42922	0.343909	0.841731
	2012-05-21 14:00:02	0.649134	0.459114	0.286158	0.216457	0.947231	0.641373	0.446042	0.283764	0.216053	0.770455	0.648558	0.470377	0.318282	0.22469	0.869142	0.662239	0.474878	0.300768	0.224467	0.861811	0.661417	0.466228	0.290933	0.225834	0.859467
	2012-05-21 15:00:02	0.449016	0.274796	0.168719	0.127623	0.926517	0.441464	0.266477	0.168104	0.127838	0.738449	0.458059	0.269242	0.161879	0.127121	0.760998	0.457369	0.277851	0.176491	0.133576	0.803586	0.454392	0.277021	0.166679	0.129079	0.807565
	2012-05-21 16:00:02	0.236315	0.129974	0.0797181	0.0608485	0.891281	0.231675	0.125529	0.0775562	0.0576301	0.76236	0.241919	0.104064	0.0594642	0.0566685	0.686737	0.23761	0.126702	0.0820843	0.0608707	0.79786	0.240908	0.135803	0.0776745	0.0576446	0.827514
	2012-05-21 17:00:02	0.0809554	0.0422623	0.0259212	0.0302099	0.861743	0.0793584	0.0422155	0.0261541	0.0286074	0.759898	0.0663387	0.0215831	0.0235082	0.0320568	0.629229	0.0741626	0.0416519	0.0343292	0.0324349	0.764216	0.0781767	0.0410583	0.0206521	0.0251	0.78176
	2012-05-21 18:00:02	0.014353	0.00744219	0.0045646	0.0509052	0.84878	0.0146342	0.00770721	0.00480702	0.036696	0.742637	0.00342416	0.0142395	0.0207817	0.0316781	0.613999	0.0112971	0.00390995	0.0168323	0.0504245	0.776136	0.0154328	0.00825994	0.00348922	0.0538339	0.762014
	2012-05-21 19:00:02	0.000551796	0.000286112	0.000175484	0.112228	0.8459	0.000750778	0	0	0.0678395	0.666664	0.00818988	0.0175788	0.0210931	0.0481972	0.582421	0	0	0.00312968	0.10338	0.712997	0.00063287	0.00166743	0.000530943	0.103079	0.707207
	2012-05-21 20:00:02	0	0	0	0.196759	0.845782	0.000116955	0	0	0.13341	0.680937	0.00154752	0	0.0136873	0.0811679	0.55861	0.00122772	0	0.00575807	0.172349	0.687051	0	0	0	0.161515	0.68109
	2012-05-21 21:00:02	0	0	0	0.302074	0.845782	0	0	0.000273869	0.195568	0.632945	0.00557562	0	0.0213397	0.122825	0.564206	0.0150539	0.00758464	0.0129016	0.242263	0.656848	0.0039893	0.00382825	0.00390294	0.227777	0.692432
	2012-05-21 22:00:02	0	0	0.000724123	0.41916	0.845782	0	0	0.00185112	0.296935	0.664442	0.0153753	0	0.00972701	0.316759	0.448827	0.0236795	0	0.0709883	0.18373	0.170017	5.85463e-05	0	0.00109066	0.239678	0.645153
	2012-05-21 23:00:02	0	0	0.0140165	0.540525	0.845782	0	0	0.00648537	0.39312	0.667833	0.010993	0	0.0275115	0.368571	0.468389	0.0340595	0	0.0850679	0.215262	0.11267	0	0.0025964	0.0114539	0.356323	0.747856
	2012-05-22 00:00:02	0	0	0.0627325	0.659721	0.845782	0	0	0.034323	0.480211	0.659169	0.185759	0.212669	0.233369	0.543485	0.496589	0	0.0153292	0.0792199	0.565888	0.47652	0	0	0.0285494	0.24352	0.675976
	2012-05-22 01:00:02	0	0.00118062	0.148191	0.758988	0.845782	0	0.00151831	0.0895271	0.571115	0.665725	0.181893	0.247183	0.321629	0.564358	0.488779	0	0.0753166	0.18621	0.589702	0.46476	0	0	0.102956	0.471415	0.656888
	2012-05-22 02:00:02	0	0.0228528	0.260118	0.853627	0.845782	0.00164627	0.0236136	0.181503	0.655953	0.674211	0.177305	0.276141	0.39859	0.572103	0.480413	0.00693005	0.142147	0.258189	0.594866	0.456523	0.00593458	0.0319977	0.215837	0.674034	0.639559
	2012-05-22 03:00:02	0.00227695	0.10228	0.399345	0.91906	0.845782	0.00309681	0.0454788	0.25854	0.671386	0.639196	0.171989	0.299349	0.459635	0.564344	0.470242	0.0276468	0.207312	0.29325	0.579491	0.44698	0.0157054	0.0997443	0.345396	0.819642	0.618144
	2012-05-22 04:00:02	0.0440739	0.241613	0.554134	0.946576	0.846433	0.022814	0.131471	0.353742	0.681595	0.618638	0.0916953	0.260905	0.529494	0.760163	0.616981	0.028498	0.161086	0.392212	0.82956	0.758424	0.0488159	0.171372	0.419023	0.793588	0.593615
	2012-05-22 05:00:02	0.194981	0.422919	0.713854	0.953353	0.853653	0.174801	0.370503	0.597356	0.826415	0.743066	0.17113	0.36056	0.690675	0.838888	0.691128	0.161253	0.362969	0.625529	0.869982	0.782988	0.181967	0.387341	0.648626	0.897364	0.751495
	2012-05-22 06:00:02	0.421902	0.628245	0.85814	0.944809	0.876678	0.409448	0.590832	0.763675	0.862305	0.798395	0.404115	0.587138	0.815216	0.854858	0.741997	0.420231	0.621493	0.839871	0.905753	0.866688	0.432874	0.595456	0.796598	0.943736	0.83353
	2012-05-22 07:00:02	0.620663	0.801189	0.940656	0.908025	0.900533	0.627563	0.79295	0.920442	0.8975	0.872461	0.636039	0.801953	0.893949	0.854902	0.775937	0.649615	0.817409	0.980702	0.89797	0.906684	0.630084	0.776151	0.913643	0.935626	0.880553
	2012-05-22 08:00:02	0.789734	0.923447	0.980312	0.843382	0.920048	0.769902	0.894625	0.94397	0.828273	0.863806	0.785745	0.922086	0.882338	0.790619	0.782181	0.785219	0.889767	0.978252	0.808791	0.85971	0.761458	0.867261	0.918517	0.76572	0.860253
	2012-05-22 09:00:02	0.924512	0.997879	0.954889	0.758718	0.935862	0.917951	0.989771	0.955796	0.781351	0.899175	0.92375	1.02656	0.873958	0.714946	0.806883	0.915804	0.953426	0.950259	0.733375	0.846749	0.902886	0.952456	0.902767	0.744518	0.866778
	2012-05-22 10:00:02	0.991228	0.984843	0.852037	0.653403	0.898381	0.981177	0.978388	0.851358	0.662609	0.869519	0.982401	1.04119	0.823745	0.618405	0.819908	0.975707	0.940908	0.853027	0.639134	0.841058	0.959699	0.97133	0.831186	0.657205	0.835427
	2012-05-22 11:00:02	1	0.93646	0.706932	0.536317	0.820225	0.977772	0.907187	0.705324	0.536948	0.835958	0.976919	0.975192	0.736123	0.515317	0.811194	0.973887	0.865176	0.719209	0.527174	0.780601	0.943671	0.890773	0.688311	0.509145	0.744444
	2012-05-22 12:00:02	0.908142	0.815905	0.548484	0.414952	0.737363	0.929681	0.799621	0.559263	0.424522	0.816435	0.925149	0.854186	0.623838	0.418828	0.805521	0.928748	0.771696	0.577313	0.420223	0.748387	0.897014	0.764574	0.535487	0.382053	0.699121
	2012-05-22 13:00:02	0.80606	0.618294	0.390992	0.295756	0.65932	0.763197	0.593653	0.384788	0.293257	0.74369	0.742258	0.609503	0.445066	0.28557	0.825899	0.747956	0.537203	0.388527	0.267042	0.640044	0.722744	0.54497	0.363235	0.259345	0.581157
	2012-05-22 14:00:02	0.665415	0.420121	0.259761	0.196489	0.599812	0.683268	0.470468	0.294757	0.223216	0.767337	0.684291	0.490718	0.330701	0.223267	0.778306	0.680647	0.478181	0.304101	0.221096	0.724198	0.679248	0.454692	0.272984	0.214451	0.744795
	2012-05-22 15:00:02	0.386384	0.219389	0.134647	0.10185	0.543602	0.429286	0.25816	0.162741	0.124476	0.660232	0.438453	0.256116	0.152617	0.112435	0.669846	0.426549	0.24684	0.165281	0.121321	0.647832	0.41975	0.232225	0.147714	0.111178	0.640424
	2012-05-22 16:00:02	0.144831	0.0784933	0.0481431	0.037152	0.500775	0.161131	0.0868004	0.052187	0.0386027	0.652176	0.127717	0.0550141	0.0425881	0.0340101	0.517012	0.149292	0.081306	0.066177	0.0489489	0.545187	0.149994	0.0773986	0.0502898	0.0306608	0.508618
	2012-05-22 17:00:02	0.0367293	0.0191859	0.0117675	0.0183411	0.483855	0.0382215	0.0168908	0.0109804	0.0120567	0.64782	0	0	0.0102549	0.0214593	0.491653	0.0329446	0.0367371	0.0384298	0.042762	0.597284	0.0396441	0.0179346	0.0214242	0.0149989	0.57019
	2012-05-22 18:00:02	0.00655178	0.00339717	0.00208362	0.0470816	0.480458	0.00654111	0.000845434	0.000463569	0.0243179	0.692913	0	0.00918351	0.003658	0.0184325	0.532134	0.000170918	0.00532493	0.0121627	0.0550918	0.746136	0.0112136	0.00933915	0.000778107	0.0450502	0.663393
	2012-05-22 19:00:02	0.000272727	0.000141412	8.67334e-05	0.10937	0.479555	0.000885293	0.000138604	9.68219e-05	0.048891	0.585577	0.00513958	0.0188659	0.00962964	0.0418788	0.526698	0	0	0	0.104005	0.697155	0.00397141	0.00218643	0	0.0773514	0.603058
	2012-05-22 20:00:02	0	0	0	0.195993	0.479497	0.000450046	0.000664488	0.000222304	0.112721	0.617757	0	0	0.00537792	0.0823146	0.516537	0	0.000913243	0.00606128	0.170538	0.6721	0.00213789	0	0	0.125101	0.585656
	2012-05-22 21:00:02	0	0	0	0.298522	0.479497	0.000112069	0.000370556	0.000593811	0.2053	0.64373	0	0	0.00755692	0.13379	0.499576	0.00721575	0.00272791	0.00927827	0.230863	0.599528	0	0.00189313	0.00332606	0.167159	0.519973
	2012-05-22 22:00:02	0	0	0.000972221	0.361495	0.479497	0	0	0.00185112	0.296935	0.664442	0.0153753	0	0.00972701	0.316759	0.448827	0.0236795	0	0.0709883	0.18373	0.170017	5.85463e-05	0	0.00109066	0.239678	0.645153
	2012-05-22 23:00:02	0	0	0.0124795	0.390289	0.479497	0	0	0.00648537	0.39312	0.667833	0.010993	0	0.0275115	0.368571	0.468389	0.0340595	0	0.0850679	0.215262	0.11267	0	0.0025964	0.0114539	0.356323	0.747856
	2012-05-23 00:00:02	0	0	0.0601587	0.418044	0.479497	0	0	0.034323	0.480211	0.659169	0.185759	0.212669	0.233369	0.543485	0.496589	0	0.0153292	0.0792199	0.565888	0.47652	0	0	0.0285494	0.24352	0.675976
	2012-05-23 01:00:02	0	0.00158512	0.144502	0.449076	0.479497	0	0.00151831	0.0895271	0.571115	0.665725	0.181893	0.247183	0.321629	0.564358	0.488779	0	0.0753166	0.18621	0.589702	0.46476	0	0	0.102956	0.471415	0.656888
	2012-05-23 02:00:02	0	0.0203468	0.259105	0.481117	0.479497	0.00164627	0.0236136	0.181503	0.655953	0.674211	0.177305	0.276141	0.39859	0.572103	0.480413	0.00693005	0.142147	0.258189	0.594866	0.456523	0.00593458	0.0319977	0.215837	0.674034	0.639559
	2012-05-23 03:00:02	0.00305708	0.0980837	0.394649	0.512256	0.479497	0.00309681	0.0454788	0.25854	0.671386	0.639196	0.171989	0.299349	0.459635	0.564344	0.470242	0.0276468	0.207312	0.29325	0.579491	0.44698	0.0157054	0.0997443	0.345396	0.819642	0.618144
	2012-05-23 04:00:02	0.0392409	0.235598	0.477899	0.529307	0.479718	0.0285288	0.154078	0.419398	0.752281	0.681491	0.093242	0.272242	0.528398	0.715024	0.543864	0.0190794	0.150291	0.366498	0.744138	0.666557	0.0213629	0.133647	0.387264	0.721604	0.582984
	2012-05-23 05:00:02	0.186107	0.420864	0.514993	0.536973	0.480238	0.165586	0.379115	0.631238	0.854452	0.766947	0.161044	0.357587	0.68237	0.810605	0.650984	0.144924	0.346809	0.609601	0.825452	0.745345	0.161523	0.368915	0.641402	0.871806	0.729544
	2012-05-23 06:00:02	0.415134	0.623095	0.540178	0.531756	0.489113	0.407288	0.602312	0.788883	0.885769	0.819086	0.396064	0.581845	0.798831	0.833572	0.702823	0.406519	0.60528	0.815865	0.873872	0.843845	0.417556	0.58423	0.796465	0.920972	0.809346
	2012-05-23 07:00:02	0.625572	0.681091	0.533523	0.49618	0.495431	0.618043	0.770269	0.875082	0.851612	0.827856	0.644063	0.809658	0.892383	0.853948	0.780302	0.657379	0.819507	0.990538	0.903467	0.918591	0.636516	0.779523	0.925401	0.916777	0.892555
	2012-05-23 08:00:02	0.786569	0.605639	0.491538	0.432381	0.494918	0.780597	0.898157	0.935021	0.817592	0.853261	0.823788	0.964693	0.917225	0.80923	0.825972	0.826133	0.940979	1.02287	0.852907	0.911067	0.804093	0.918768	0.950509	0.864396	0.933925
	2012-05-23 09:00:02	0.687982	0.478612	0.418101	0.345692	0.4667	0.878196	0.921246	0.871444	0.708319	0.823141	0.927318	1.03596	0.888381	0.716478	0.868643	0.91958	0.973809	0.965433	0.759908	0.890998	0.912853	0.972695	0.929851	0.774485	0.934467
	2012-05-23 10:00:02	0.381469	0.324507	0.3051	0.243163	0.452107	0.647096	0.716364	0.64775	0.512172	0.717689	0.62303	0.581172	0.484718	0.36696	0.481092	0.573393	0.682687	0.557336	0.419032	0.763304	0.613143	0.685737	0.572437	0.547494	0.731932
	2012-05-23 11:00:02	0.235071	0.257836	0.232956	0.180191	0.500313	0.371947	0.455446	0.373231	0.292672	0.557141	0.382581	0.240838	0.234167	0.378574	0.565573	0.338473	0.328058	0.429806	0.251541	0.594762	0.327029	0.754356	0.392272	0.316098	0.497155
	2012-05-23 12:00:02	0.244376	0.262891	0.199501	0.151397	0.568233	0.293008	0.300093	0.226281	0.173879	0.528396	0.338481	0.194896	0.18921	0.343157	0.566288	0.305612	0.253465	0.334062	0.169143	0.585616	0.286659	0.542314	0.240792	0.194633	0.491368
	2012-05-23 13:00:02	0.262192	0.239821	0.163456	0.123642	0.639371	0.215096	0.178448	0.128096	0.099059	0.563698	0.321724	0.173266	0.152785	0.282156	0.559938	0.290481	0.185215	0.231577	0.103491	0.571368	0.257315	0.32072	0.115376	0.129075	0.521673
	2012-05-23 14:00:02	0.262636	0.19104	0.122431	0.09261	0.691771	0.236298	0.182578	0.12016	0.0918091	0.633161	0.265637	0.150509	0.131785	0.14715	0.539333	0.25033	0.124798	0.0966247	0.0459511	0.565145	0.206719	0.104323	0.0198642	0.0356638	0.520427
	2012-05-23 15:00:02	0.200327	0.129497	0.0800731	0.0605693	0.721147	0.227561	0.148332	0.0895826	0.0677349	0.679259	0.194698	0.105478	0.102494	0.0630332	0.546053	0.208834	0.0927404	0.066275	0.0339835	0.579153	0.197881	0.0892673	0.0481174	0.0426821	0.551353
	2012-05-23 16:00:02	0.105805	0.0634346	0.038907	0.0296804	0.731931	0.111669	0.0586123	0.0336609	0.0239917	0.637635	0.0633359	0.0278605	0.0496061	0.0234733	0.515437	0.101461	0.0485566	0.0446055	0.030027	0.532211	0.110762	0.0530336	0.0361029	0.0277789	0.568245
	2012-05-23 17:00:02	0.0494206	0.0266807	0.0163644	0.0139515	0.73228	0.0433332	0.0207663	0.0133141	0.0140368	0.643733	0	0	0.00972278	0.0211406	0.485969	0.0385938	0.0406747	0.0423504	0.0457768	0.605636	0.0451433	0.0198715	0.0217102	0.0140694	0.56572
	2012-05-23 18:00:02	0.0165348	0.00857349	0.00525847	0.0242808	0.726894	0.0156798	0.00747103	0.00444513	0.0230233	0.661833	0.000142238	0.014156	0.00786142	0.0177061	0.531693	0.00781471	0.00835439	0.0152522	0.056446	0.764367	0.0201479	0.0117716	0.000191433	0.0375846	0.667086
	2012-05-23 19:00:02	0.00203594	0.00105565	0.000647475	0.0639961	0.724016	0.00276244	0.0012291	0.00072566	0.0434286	0.564503	0.0087682	0.0174002	0.00935735	0.041835	0.522703	0	0.000100065	0.000655781	0.105323	0.70456	0.00715657	0.00285576	0	0.0712254	0.59943
	2012-05-23 20:00:02	0	0	0	0.126726	0.723583	0.000582677	0.000574247	0.000110964	0.100217	0.581736	0.00208318	0	0.0061516	0.0819977	0.5181	0.00116162	0.0023164	0.00980163	0.171911	0.680082	0.00483933	0	0	0.119349	0.591227
	2012-05-23 21:00:02	0	0	0	0.181537	0.723583	0	0	0.000190067	0.185796	0.602217	0	0	0.0112617	0.12888	0.514566	0.0109878	0.00582113	0.0152879	0.23668	0.622518	0.00363941	0.00266464	0.00289256	0.171252	0.558822
	2012-05-23 22:00:02	0	0	0.000330797	0.26758	0.723583	0	0	0.00185112	0.296935	0.664442	0.0153753	0	0.00972701	0.316759	0.448827	0.0236795	0	0.0709883	0.18373	0.170017	5.85463e-05	0	0.00109066	0.239678	0.645153
	2012-05-23 23:00:02	0	0	0.00207958	0.385011	0.723583	0	0	0.00648537	0.39312	0.667833	0.010993	0	0.0275115	0.368571	0.468389	0.0340595	0	0.0850679	0.215262	0.11267	0	0.0025964	0.0114539	0.356323	0.747856
	2012-05-24 00:00:02	0	0	0.026841	0.490533	0.723583	0	0	0.034323	0.480211	0.659169	0.185759	0.212669	0.233369	0.543485	0.496589	0	0.0153292	0.0792199	0.565888	0.47652	0	0	0.0285494	0.24352	0.675976
	2012-05-24 01:00:02	0	0.000539337	0.0839559	0.598653	0.723583	0	0.00151831	0.0895271	0.571115	0.665725	0.181893	0.247183	0.321629	0.564358	0.488779	0	0.0753166	0.18621	0.589702	0.46476	0	0	0.102956	0.471415	0.656888
	2012-05-24 02:00:02	0	0.00339059	0.167533	0.688881	0.723583	0.00164627	0.0236136	0.181503	0.655953	0.674211	0.177305	0.276141	0.39859	0.572103	0.480413	0.00693005	0.142147	0.258189	0.594866	0.456523	0.00593458	0.0319977	0.215837	0.674034	0.639559
	2012-05-24 03:00:02	0.00104017	0.0437619	0.239993	0.754108	0.723583	0.00309681	0.0454788	0.25854	0.671386	0.639196	0.171989	0.299349	0.459635	0.564344	0.470242	0.0276468	0.207312	0.29325	0.579491	0.44698	0.0157054	0.0997443	0.345396	0.819642	0.618144
	2012-05-24 04:00:02	0.0065391	0.136883	0.353743	0.797429	0.724086	0.011897	0.102524	0.316162	0.627804	0.569546	0.0945463	0.266446	0.519354	0.73088	0.580957	0.025234	0.151573	0.369276	0.789045	0.714802	0.0401294	0.129338	0.368589	0.710494	0.575502
	2012-05-24 05:00:02	0.0833592	0.272609	0.508657	0.814626	0.730674	0.0429916	0.16392	0.359929	0.557349	0.498762	0.0985842	0.286899	0.537206	0.668639	0.542635	0.0578318	0.206212	0.373376	0.685021	0.592812	0.0611663	0.107214	0.353318	0.504511	0.561638
	2012-05-24 06:00:02	0.257454	0.387898	0.64641	0.815619	0.755551	0.242962	0.39984	0.582478	0.685225	0.638501	0.245949	0.424363	0.585581	0.586455	0.495825	0.225109	0.396535	0.490162	0.611463	0.585712	0.249654	0.365619	0.511073	0.510347	0.598736
	2012-05-24 07:00:02	0.442394	0.532987	0.764583	0.797125	0.785786	0.443523	0.614712	0.736591	0.707742	0.702779	0.463349	0.610514	0.686179	0.6356	0.571713	0.458013	0.612027	0.712693	0.659355	0.76596	0.478864	0.692868	0.813957	0.685777	0.725534
	2012-05-24 08:00:02	0.490648	0.692979	0.826751	0.753922	0.819285	0.636192	0.783035	0.84536	0.750819	0.758999	0.590901	0.714511	0.71293	0.627586	0.622739	0.590416	0.689601	0.759671	0.619342	0.746492	0.5887	0.725079	0.78407	0.591101	0.67595
	2012-05-24 09:00:02	0.585525	0.78416	0.829405	0.690703	0.853248	0.584657	0.68021	0.675632	0.551694	0.589648	0.525888	0.569458	0.548646	0.405029	0.475406	0.506636	0.661968	0.545271	0.429769	0.726167	0.526244	0.669665	0.58684	0.485662	0.595068
	2012-05-24 10:00:02	0.845833	0.899062	0.814215	0.635892	0.8808	0.766403	0.796643	0.684099	0.529756	0.70125	0.727919	0.750438	0.649131	0.496719	0.717105	0.723443	0.691769	0.643002	0.459941	0.645063	0.70374	0.731512	0.586882	0.374542	0.522345
	2012-05-24 11:00:02	0.926808	0.908082	0.72353	0.549849	0.897838	0.968358	0.922125	0.724364	0.556423	0.892313	0.928452	0.908605	0.701996	0.474515	0.785681	0.92278	0.758611	0.672458	0.462483	0.506939	0.877527	0.798887	0.538096	0.375703	0.518878
	2012-05-24 12:00:02	0.8881	0.795562	0.571347	0.432418	0.892674	0.851291	0.73329	0.50434	0.381798	0.77068	0.812735	0.731441	0.550516	0.374367	0.797748	0.811363	0.634045	0.493635	0.346066	0.585965	0.796143	0.674235	0.444874	0.309804	0.54944
	2012-05-24 13:00:02	0.824523	0.66149	0.432158	0.326895	0.880573	0.829373	0.651937	0.420046	0.317013	0.838346	0.797607	0.653017	0.462897	0.308705	0.780389	0.797498	0.602208	0.411411	0.295098	0.670706	0.785249	0.579719	0.364989	0.267655	0.651193
	2012-05-24 14:00:02	0.646223	0.466053	0.289224	0.218776	0.868606	0.659926	0.454725	0.280856	0.211334	0.82545	0.630394	0.445257	0.297178	0.2039	0.757219	0.622864	0.415524	0.272342	0.194482	0.655679	0.619564	0.399423	0.24768	0.187127	0.661889
	2012-05-24 15:00:02	0.451229	0.276565	0.169941	0.128548	0.856241	0.427686	0.252722	0.155259	0.117582	0.744291	0.425043	0.245931	0.146035	0.109461	0.668466	0.413384	0.235618	0.159961	0.116232	0.645468	0.404433	0.224705	0.141872	0.107584	0.627071
	2012-05-24 16:00:02	0.252608	0.136482	0.0837099	0.0638893	0.832418	0.247838	0.134087	0.0816503	0.0623275	0.83219	0.245451	0.10871	0.0583738	0.0491165	0.58568	0.231709	0.126868	0.0855547	0.0616965	0.772421	0.230309	0.122306	0.0780155	0.0618226	0.733623
	2012-05-24 17:00:02	0.0821542	0.0431075	0.0264396	0.0282615	0.807667	0.0850877	0.04519	0.0278937	0.0308928	0.791535	0.0716424	0.0259479	0.0238339	0.0268051	0.593379	0.0755534	0.0426316	0.0373293	0.0327986	0.783023	0.0792585	0.0401011	0.0213567	0.0265549	0.756354
	2012-05-24 18:00:02	0.010611	0.0055019	0.00337454	0.0402402	0.794617	0.00980168	0.00364121	0.00230689	0.0340098	0.735452	0	0.0106818	0.0145878	0.0280551	0.593073	0.00644648	0.00363048	0.0157606	0.0518895	0.762104	0.011755	0.00805568	0.0031614	0.0552514	0.738647
	2012-05-24 19:00:02	0.000983085	0.000509739	0.000312644	0.0908112	0.792646	0.00110063	1.82084e-05	0	0.0675646	0.666067	0.00750048	0.0177272	0.019584	0.0470626	0.575093	0	0	0.00252833	0.103655	0.710031	0.000733175	0.00174406	0.000371682	0.100547	0.69452
	2012-05-24 20:00:02	0	0	0	0.171621	0.792437	0.000131893	0	0	0.131581	0.675884	0.00236167	0	0.0142325	0.0812509	0.560886	0.00176196	8.09043e-05	0.00645106	0.172585	0.689483	0	0	0	0.16192	0.686554
	2012-05-24 21:00:02	0	0	0	0.273209	0.792437	0	0	0.000251888	0.201215	0.644597	0.00333338	0	0.0197989	0.123071	0.55764	0.0137206	0.00691477	0.0114131	0.241496	0.649772	0.0026427	0.00333883	0.00399447	0.224551	0.674118
	2012-05-24 22:00:02	0	0	0.000752362	0.359145	0.792437	0	0	0.00185112	0.296935	0.664442	0.0153753	0	0.00972701	0.316759	0.448827	0.0236795	0	0.0709883	0.18373	0.170017	5.85463e-05	0	0.00109066	0.239678	0.645153
	2012-05-24 23:00:02	0	0	0.0109224	0.464436	0.792437	0	0	0.00648537	0.39312	0.667833	0.010993	0	0.0275115	0.368571	0.468389	0.0340595	0	0.0850679	0.215262	0.11267	0	0.0025964	0.0114539	0.356323	0.747856
	2012-05-25 00:00:02	0	0	0.0498233	0.576034	0.792437	0	0	0.034323	0.480211	0.659169	0.185759	0.212669	0.233369	0.543485	0.496589	0	0.0153292	0.0792199	0.565888	0.47652	0	0	0.0285494	0.24352	0.675976
	2012-05-25 01:00:02	0	0.00122666	0.119741	0.667885	0.792437	0	0.00151831	0.0895271	0.571115	0.665725	0.181893	0.247183	0.321629	0.564358	0.488779	0	0.0753166	0.18621	0.589702	0.46476	0	0	0.102956	0.471415	0.656888
	2012-05-25 02:00:02	0	0.017808	0.226885	0.762485	0.792437	0.00164627	0.0236136	0.181503	0.655953	0.674211	0.177305	0.276141	0.39859	0.572103	0.480413	0.00693005	0.142147	0.258189	0.594866	0.456523	0.00593458	0.0319977	0.215837	0.674034	0.639559
	2012-05-25 03:00:02	0.00236575	0.0812327	0.361184	0.838745	0.792437	0.00309681	0.0454788	0.25854	0.671386	0.639196	0.171989	0.299349	0.459635	0.564344	0.470242	0.0276468	0.207312	0.29325	0.579491	0.44698	0.0157054	0.0997443	0.345396	0.819642	0.618144
	2012-05-25 04:00:02	0.0343445	0.195227	0.474793	0.87706	0.793005	0.0247979	0.143992	0.374749	0.713954	0.64883	0.0879391	0.252376	0.52638	0.769048	0.640873	0.0274262	0.164083	0.394423	0.850564	0.784746	0.0535784	0.197213	0.447067	0.840428	0.603425
	2012-05-25 05:00:02	0.1543	0.36869	0.613236	0.89185	0.800153	0.141695	0.325295	0.544198	0.775756	0.697602	0.14581	0.32876	0.645569	0.812843	0.687762	0.133464	0.316012	0.558548	0.849174	0.767191	0.149372	0.328061	0.599846	0.816742	0.723173
	2012-05-25 06:00:02	0.342171	0.571072	0.750599	0.886861	0.824242	0.348812	0.536837	0.71583	0.825963	0.766463	0.325353	0.504837	0.714898	0.775939	0.692613	0.339884	0.50551	0.702306	0.820807	0.784828	0.35288	0.492349	0.707775	0.712739	0.757632
	2012-05-25 07:00:02	0.556756	0.692877	0.833127	0.857525	0.849277	0.557261	0.738648	0.873638	0.869721	0.844979	0.512249	0.674566	0.765293	0.751476	0.698727	0.530521	0.667516	0.817238	0.779101	0.820454	0.530621	0.714542	0.873399	0.733075	0.789901
	2012-05-25 08:00:02	0.759201	0.805829	0.888271	0.804638	0.874606	0.743646	0.870872	0.929334	0.817281	0.861494	0.735446	0.869739	0.849719	0.772316	0.780801	0.73998	0.842726	0.924962	0.782129	0.837873	0.721824	0.847574	0.911397	0.74756	0.837072
	2012-05-25 09:00:02	0.779529	0.871681	0.881944	0.723592	0.891464	0.898861	0.985182	0.963107	0.785789	0.928017	0.869593	0.96823	0.84121	0.706972	0.802418	0.867225	0.917901	0.895311	0.708308	0.839082	0.862168	0.929049	0.886522	0.719733	0.856314
	2012-05-25 10:00:02	0.794922	0.850696	0.798296	0.622004	0.873764	0.752623	0.774694	0.681363	0.530506	0.734036	0.734422	0.751669	0.639719	0.471465	0.647437	0.705416	0.710022	0.644758	0.466212	0.781693	0.688825	0.741636	0.609739	0.473951	0.668805
	2012-05-25 11:00:02	0.901596	0.869369	0.704993	0.536068	0.874594	0.858498	0.820733	0.65044	0.499056	0.82667	0.841959	0.835296	0.660004	0.459795	0.829158	0.82789	0.72951	0.628152	0.451979	0.748344	0.808161	0.809506	0.619953	0.455946	0.696284
	2012-05-25 12:00:02	0.845732	0.806796	0.569373	0.430777	0.846799	0.894	0.788408	0.557471	0.423338	0.873887	0.846738	0.779058	0.574071	0.400737	0.849247	0.854048	0.718554	0.525165	0.386774	0.791542	0.8585	0.777105	0.539315	0.404674	0.775329
	2012-05-25 13:00:02	0.77507	0.648839	0.421958	0.319179	0.823776	0.722403	0.565925	0.365988	0.277836	0.764078	0.672209	0.54824	0.395469	0.268193	0.810992	0.6722	0.482255	0.344366	0.242877	0.69245	0.660841	0.543095	0.348633	0.254877	0.60993
	2012-05-25 14:00:02	0.710256	0.483966	0.300529	0.227328	0.753921	0.68846	0.484187	0.2978	0.223867	0.880556	0.665468	0.475948	0.316339	0.225253	0.783164	0.661524	0.480614	0.288119	0.214882	0.79049	0.676382	0.484572	0.277711	0.217695	0.849926
	2012-05-25 15:00:02	0.476282	0.285891	0.175468	0.132728	0.691302	0.513066	0.320787	0.198585	0.152375	0.869992	0.512556	0.302128	0.186841	0.139383	0.696488	0.491806	0.323578	0.188277	0.141383	0.802332	0.504721	0.307987	0.181165	0.145407	0.878653
	2012-05-25 16:00:02	0.223122	0.121713	0.0746513	0.0571104	0.65165	0.222775	0.12238	0.0756478	0.0564461	0.731453	0.20808	0.0902995	0.0475151	0.0452985	0.58123	0.209122	0.110421	0.0806542	0.0612658	0.695944	0.206807	0.112577	0.0661591	0.0486548	0.665427
	2012-05-25 17:00:02	0.0750886	0.0391282	0.0239989	0.0274391	0.631434	0.0778197	0.0419893	0.0265003	0.0270138	0.733458	0.048157	0.0147509	0.0142675	0.0238842	0.551409	0.0661811	0.043186	0.0400359	0.0401219	0.723451	0.070253	0.0349235	0.0214175	0.0258973	0.693011
	2012-05-25 18:00:02	0.0116131	0.0060215	0.00369323	0.0469855	0.620311	0.0116505	0.00489869	0.00310658	0.0338338	0.73283	0	0.0101837	0.0144844	0.0279216	0.591415	0.00813221	0.00478949	0.0171394	0.0529658	0.767418	0.013859	0.00878826	0.00312083	0.0546608	0.740459
	2012-05-25 19:00:02	0.000374206	0.00019403	0.000119006	0.10199	0.618025	0.00108881	0.00015644	2.83882e-05	0.0593964	0.63073	0.0113477	0.0165405	0.0221014	0.0487267	0.585189	0	0	0.00564966	0.104255	0.72167	0.00345852	0.00231454	0.0001952	0.100514	0.713916
	2012-05-25 20:00:02	0	0	0	0.183401	0.617945	0.000243591	0	0	0.123863	0.653817	0.00439407	0	0.01492	0.0813256	0.562879	0.00312398	0.000913204	0.00861069	0.173334	0.695128	0.00167906	0	0	0.159297	0.692013
	2012-05-25 21:00:02	0	0	0	0.283492	0.617945	0	6.62557e-06	0.000316141	0.206517	0.65358	0	0	0.016139	0.124431	0.540829	0.0113873	0.00582236	0.00986015	0.239621	0.635425	0.000986587	0.00254395	0.00399907	0.210613	0.627234
	2012-05-25 22:00:02	0	0	0.000849181	0.365083	0.617945	0	0	0.00185112	0.296935	0.664442	0.0153753	0	0.00972701	0.316759	0.448827	0.0236795	0	0.0709883	0.18373	0.170017	5.85463e-05	0	0.00109066	0.239678	0.645153
	2012-05-25 23:00:02	0	0	0.0122758	0.451958	0.617945	0	0	0.00648537	0.39312	0.667833	0.010993	0	0.0275115	0.368571	0.468389	0.0340595	0	0.0850679	0.215262	0.11267	0	0.0025964	0.0114539	0.356323	0.747856
	2012-05-26 00:00:02	0	0	0.058422	0.525849	0.617945	0	0	0.034323	0.480211	0.659169	0.185759	0.212669	0.233369	0.543485	0.496589	0	0.0153292	0.0792199	0.565888	0.47652	0	0	0.0285494	0.24352	0.675976
	2012-05-26 01:00:03	0	0.00138452	0.134713	0.611437	0.617945	0	0.00151831	0.0895271	0.571115	0.665725	0.181893	0.247183	0.321629	0.564358	0.488779	0	0.0753166	0.18621	0.589702	0.46476	0	0	0.102956	0.471415	0.656888
	2012-05-26 02:00:03	0	0.0200147	0.242458	0.624374	0.617945	0.00164627	0.0236136	0.181503	0.655953	0.674211	0.177305	0.276141	0.39859	0.572103	0.480413	0.00693005	0.142147	0.258189	0.594866	0.456523	0.00593458	0.0319977	0.215837	0.674034	0.639559
	2012-05-26 03:00:03	0.00267018	0.0952522	0.374779	0.648234	0.617945	0.00309681	0.0454788	0.25854	0.671386	0.639196	0.171989	0.299349	0.459635	0.564344	0.470242	0.0276468	0.207312	0.29325	0.579491	0.44698	0.0157054	0.0997443	0.345396	0.819642	0.618144
	2012-05-26 04:00:03	0.0386003	0.219638	0.482643	0.679699	0.618206	0.0283399	0.156427	0.412045	0.750454	0.680686	0.0875119	0.262365	0.528489	0.743565	0.585684	0.0200903	0.150271	0.377492	0.794282	0.718125	0.031732	0.142865	0.394412	0.751937	0.581431
	2012-05-26 05:00:03	0.181033	0.393923	0.596643	0.694532	0.620184	0.153806	0.359256	0.607624	0.836597	0.752188	0.151877	0.345021	0.654325	0.797744	0.643573	0.133997	0.317943	0.564092	0.81727	0.731735	0.145634	0.306756	0.587726	0.793858	0.69968
	2012-05-26 06:00:03	0.384995	0.591031	0.682901	0.688684	0.625296	0.401642	0.601726	0.793776	0.902233	0.835745	0.37496	0.558702	0.785284	0.833137	0.725895	0.391348	0.582568	0.793683	0.876992	0.836167	0.40381	0.568196	0.773409	0.875647	0.808459
	2012-05-26 07:00:03	0.578688	0.691657	0.749903	0.653899	0.604287	0.574439	0.724788	0.831738	0.821637	0.806963	0.574076	0.735087	0.82303	0.803873	0.76288	0.593264	0.735976	0.901053	0.848647	0.879624	0.584832	0.744264	0.909438	0.815398	0.85412
	2012-05-26 08:00:03	0.754869	0.754523	0.690715	0.59619	0.600078	0.746041	0.862524	0.90675	0.801089	0.848213	0.758097	0.894684	0.864663	0.778606	0.813358	0.764405	0.868409	0.955514	0.808289	0.867117	0.747116	0.859102	0.929821	0.772016	0.883041
	2012-05-26 09:00:03	0.755244	0.738119	0.614512	0.514689	0.602384	0.869865	0.925332	0.887877	0.72522	0.855985	0.88141	0.983969	0.854601	0.706028	0.853715	0.878235	0.933718	0.919013	0.730525	0.864311	0.876472	0.946377	0.913253	0.738517	0.904771
	2012-05-26 10:00:03	0.700305	0.70686	0.523789	0.414598	0.567686	0.691099	0.720425	0.624512	0.473747	0.663984	0.708316	0.740749	0.62318	0.46946	0.654987	0.693762	0.70656	0.649683	0.481018	0.794469	0.702218	0.744381	0.644834	0.570206	0.720452
	2012-05-26 11:00:03	0.668295	0.558881	0.436384	0.333007	0.551417	0.746924	0.715305	0.558367	0.42622	0.729212	0.721967	0.682383	0.562225	0.394664	0.65398	0.689252	0.6395	0.524483	0.372955	0.764292	0.670157	0.727351	0.513306	0.407924	0.641685
	2012-05-26 12:00:03	0.662948	0.423057	0.32523	0.246133	0.5484	0.654143	0.586219	0.419774	0.319165	0.699354	0.58993	0.493714	0.404666	0.306303	0.599169	0.57413	0.499163	0.345611	0.245856	0.669988	0.551283	0.502674	0.324249	0.230393	0.549403
	2012-05-26 13:00:03	0.409566	0.331613	0.227705	0.172242	0.555585	0.68138	0.554991	0.36372	0.276771	0.763453	0.63286	0.500959	0.39077	0.263979	0.741468	0.636553	0.462867	0.324426	0.214768	0.669137	0.595452	0.51058	0.320085	0.22044	0.532729
	2012-05-26 14:00:03	0.152962	0.18049	0.114557	0.0866535	0.530631	0.118864	0.138322	0.0895057	0.0707367	0.578378	0.179731	0.0817432	0.0943576	0.200388	0.56497	0.176177	0.115954	0.108481	0.0207901	0.587269	0.148275	0.218156	0.06217	0.0851593	0.49587
	2012-05-26 15:00:03	0.229985	0.158631	0.0974541	0.0737167	0.560432	0.177596	0.124394	0.0765754	0.0579665	0.692549	0.154333	0.0794742	0.0936573	0.0584892	0.536986	0.165783	0.0598423	0.0438657	0.010915	0.569317	0.144772	0.0610761	0.0304739	0.0346262	0.58679
	2012-05-26 16:00:03	0.195133	0.107463	0.0659113	0.0501514	0.573611	0.181212	0.100391	0.0608826	0.0457413	0.581534	0.167245	0.0679588	0.0478974	0.0431744	0.544741	0.185031	0.0982956	0.0832796	0.0637686	0.58893	0.184868	0.0938547	0.0635724	0.0391069	0.544667
	2012-05-26 17:00:03	0.0759512	0.0396413	0.0243136	0.0215634	0.564354	0.0815167	0.0474433	0.0308994	0.0252363	0.614261	0.0512785	0.0102607	0.0116552	0.0247176	0.527088	0.0755571	0.0529132	0.0510598	0.0522336	0.711138	0.0810812	0.0382959	0.0271407	0.0249209	0.661364
	2012-05-26 18:00:03	0.0121205	0.00628459	0.00385459	0.0205061	0.55473	0.012454	0.00528073	0.00331757	0.0299202	0.716058	0	0.00755513	0.00944846	0.0241024	0.565872	0.00761126	0.0071085	0.0186148	0.0562873	0.766777	0.0156628	0.0101942	0.00236204	0.0514006	0.715074
	2012-05-26 19:00:03	0.000501056	0.000259803	0.000159347	0.0288825	0.552482	0.000906253	4.131e-05	1.47431e-05	0.0567067	0.619491	0.00601023	0.0183177	0.0140733	0.043567	0.548001	0	0	0.000335981	0.10425	0.702511	0.00251754	0.00212388	0	0.0877478	0.643863
	2012-05-26 20:00:03	0	0	0	0.0817162	0.552376	0.000320001	0.000448829	8.17576e-05	0.121868	0.645393	0	0	0.00826587	0.0812414	0.531347	0	0.000493453	0.00562206	0.171553	0.676841	0.000756295	0	0	0.139061	0.618512
	2012-05-26 21:00:03	0	0	0	0.165822	0.552376	0	3.43089e-05	0.000312326	0.200079	0.636262	0	0	0.0130465	0.12675	0.525081	0.0104835	0.00545038	0.0113941	0.237768	0.625893	0.00154339	0.00235005	0.00356874	0.190438	0.584683
	2012-05-26 22:00:03	0	0	0.000389292	0.226714	0.552376	0	0	0.00185112	0.296935	0.664442	0.0153753	0	0.00972701	0.316759	0.448827	0.0236795	0	0.0709883	0.18373	0.170017	5.85463e-05	0	0.00109066	0.239678	0.645153
	2012-05-26 23:00:03	0	0	0.00419346	0.289926	0.552376	0	0	0.00648537	0.39312	0.667833	0.010993	0	0.0275115	0.368571	0.468389	0.0340595	0	0.0850679	0.215262	0.11267	0	0.0025964	0.0114539	0.356323	0.747856
	2012-05-27 00:00:03	0	0	0.0232546	0.373392	0.552376	0	0	0.034323	0.480211	0.659169	0.185759	0.212669	0.233369	0.543485	0.496589	0	0.0153292	0.0792199	0.565888	0.47652	0	0	0.0285494	0.24352	0.675976
	2012-05-27 01:00:03	0	0.000634708	0.0380235	0.4554	0.552376	0	0.00151831	0.0895271	0.571115	0.665725	0.181893	0.247183	0.321629	0.564358	0.488779	0	0.0753166	0.18621	0.589702	0.46476	0	0	0.102956	0.471415	0.656888
	2012-05-27 02:00:03	0	0.00683708	0.108029	0.512799	0.552376	0.00164627	0.0236136	0.181503	0.655953	0.674211	0.177305	0.276141	0.39859	0.572103	0.480413	0.00693005	0.142147	0.258189	0.594866	0.456523	0.00593458	0.0319977	0.215837	0.674034	0.639559
	2012-05-27 03:00:03	0.0012241	0.0379147	0.219218	0.559401	0.552376	0.00309681	0.0454788	0.25854	0.671386	0.639196	0.171989	0.299349	0.459635	0.564344	0.470242	0.0276468	0.207312	0.29325	0.579491	0.44698	0.0157054	0.0997443	0.345396	0.819642	0.618144
	2012-05-27 04:00:03	0.013186	0.0619942	0.299718	0.598149	0.553191	0.0132123	0.109666	0.322165	0.640929	0.582273	0.0919007	0.258794	0.516793	0.745152	0.612645	0.0268423	0.155367	0.376528	0.821229	0.752353	0.0491549	0.158134	0.393607	0.758972	0.582312
	2012-05-27 05:00:03	0.0718984	0.175498	0.382896	0.618863	0.561412	0.0643947	0.200616	0.399301	0.605933	0.543899	0.108629	0.293151	0.551978	0.700631	0.586887	0.0767806	0.224118	0.412883	0.73303	0.64722	0.0836497	0.149984	0.398082	0.558524	0.591417
	2012-05-27 06:00:03	0.106376	0.350579	0.489435	0.620588	0.591325	0.220614	0.388399	0.590845	0.713546	0.66128	0.202845	0.378954	0.533061	0.522478	0.478092	0.178995	0.351368	0.414643	0.563371	0.525343	0.205606	0.263945	0.373896	0.388194	0.540346
	2012-05-27 07:00:03	0.266568	0.450751	0.578788	0.606426	0.636506	0.187613	0.345309	0.53433	0.583092	0.579882	0.236066	0.340335	0.444449	0.232485	0.416732	0.182499	0.481429	0.302717	0.349422	0.500271	0.211452	0.254412	0.45654	0.523486	0.504346
	2012-05-27 08:00:03	0.569751	0.56292	0.639901	0.595255	0.703761	0.549796	0.68062	0.761191	0.678221	0.693901	0.529405	0.629552	0.643694	0.51655	0.530652	0.517179	0.678244	0.667585	0.534759	0.765479	0.541318	0.621526	0.719675	0.575497	0.678244
	2012-05-27 09:00:03	0.602751	0.628686	0.631504	0.542301	0.749406	0.740745	0.807951	0.782914	0.643476	0.746934	0.754128	0.83304	0.742673	0.596729	0.712823	0.740134	0.760449	0.800446	0.591252	0.744187	0.716234	0.719335	0.688188	0.436225	0.660298
	2012-05-27 10:00:03	0.515897	0.624164	0.571541	0.458195	0.773623	0.610323	0.652205	0.59433	0.472911	0.636953	0.580492	0.539793	0.474601	0.39013	0.503759	0.538015	0.61973	0.488358	0.386038	0.668451	0.542971	0.520353	0.448751	0.367022	0.581155
	2012-05-27 11:00:03	0.609734	0.616633	0.518813	0.397302	0.818641	0.592464	0.57494	0.474701	0.368189	0.626966	0.552189	0.474378	0.407835	0.360932	0.536802	0.524301	0.527463	0.391253	0.303217	0.610963	0.50538	0.378694	0.325541	0.243398	0.534714
	2012-05-27 12:00:03	0.687867	0.580833	0.441332	0.334091	0.850365	0.719745	0.641718	0.446695	0.339985	0.706065	0.648617	0.565034	0.461582	0.329517	0.719459	0.659883	0.55034	0.397127	0.271124	0.626556	0.631051	0.613327	0.408889	0.265788	0.483516
	2012-05-27 13:00:03	0.579506	0.484446	0.331328	0.250624	0.858896	0.666614	0.532699	0.342946	0.260407	0.707979	0.598851	0.476824	0.367253	0.25173	0.753168	0.612071	0.441086	0.308926	0.204431	0.575152	0.589641	0.479382	0.315826	0.214678	0.455538
	2012-05-27 14:00:03	0.432329	0.352967	0.222913	0.168617	0.834672	0.426697	0.310168	0.194686	0.147909	0.712893	0.399868	0.259108	0.213798	0.165016	0.629448	0.41175	0.267861	0.175878	0.107286	0.637585	0.381903	0.204461	0.131001	0.0996306	0.538798
	2012-05-27 15:00:03	0.354798	0.23917	0.147031	0.111218	0.807991	0.308372	0.187592	0.113061	0.0861013	0.61627	0.297254	0.165561	0.12269	0.0882198	0.610377	0.307824	0.162423	0.120207	0.0785517	0.579652	0.298717	0.151391	0.0978958	0.0798293	0.493358
	2012-05-27 16:00:03	0.248403	0.139274	0.0854223	0.0655371	0.783228	0.229581	0.128467	0.0793613	0.0597691	0.749206	0.201759	0.0848436	0.0466183	0.0438693	0.542424	0.205243	0.110941	0.087444	0.0664284	0.629306	0.199661	0.104045	0.0680229	0.0450701	0.573342
	2012-05-27 17:00:03	0.106465	0.0557556	0.0341972	0.0363708	0.755668	0.105853	0.0582993	0.0364198	0.0368773	0.815242	0.0899036	0.0293393	0.0213825	0.0210964	0.538618	0.0873554	0.0525911	0.0474209	0.0427019	0.803794	0.0926294	0.0438792	0.0255004	0.0285814	0.720672
	2012-05-27 18:00:03	0.0202008	0.0104743	0.00642432	0.0520327	0.738828	0.0205054	0.0104584	0.00638929	0.0274822	0.685469	0.00889592	0.0154945	0.0118232	0.0196866	0.544731	0.0120591	0.0092351	0.0181416	0.0567363	0.77517	0.0232265	0.0125004	0.000835691	0.0387789	0.688543
	2012-05-27 19:00:03	0.00106554	0.000552492	0.000338865	0.112889	0.734769	0.00145066	0.000423887	0.000271782	0.0541776	0.609296	0.00492714	0.018767	0.0105597	0.0422219	0.53137	0	0	0	0.104061	0.69731	0.00316127	0.00208648	0	0.0805191	0.612365
	2012-05-27 20:00:03	0	0	0	0.199782	0.734543	0.000460545	0.000620136	0.000177899	0.110673	0.611967	0	0	0.00570935	0.0821601	0.517736	0	0.00117931	0.0068118	0.170898	0.67406	0.00261168	0	0	0.124723	0.588695
	2012-05-27 21:00:03	0	0	0	0.3043	0.734543	0	0	0.000165255	0.182408	0.594323	0	0	0.0110682	0.129186	0.513177	0.011224	0.00598315	0.0162477	0.236613	0.622573	0.00417287	0.00276899	0.00275385	0.16789	0.555768
	2012-05-27 22:00:03	0	0	0.0012183	0.415764	0.734543	0	0	0.00185112	0.296935	0.664442	0.0153753	0	0.00972701	0.316759	0.448827	0.0236795	0	0.0709883	0.18373	0.170017	5.85463e-05	0	0.00109066	0.239678	0.645153
	2012-05-27 23:00:03	0	0	0.0138854	0.527513	0.734543	0	0	0.00648537	0.39312	0.667833	0.010993	0	0.0275115	0.368571	0.468389	0.0340595	0	0.0850679	0.215262	0.11267	0	0.0025964	0.0114539	0.356323	0.747856
	2012-05-28 00:00:03	0	0	0.0623633	0.626563	0.734543	0	0	0.034323	0.480211	0.659169	0.185759	0.212669	0.233369	0.543485	0.496589	0	0.0153292	0.0792199	0.565888	0.47652	0	0	0.0285494	0.24352	0.675976
	2012-05-28 01:00:03	0	0.00198634	0.148901	0.719668	0.734543	0	0.00151831	0.0895271	0.571115	0.665725	0.181893	0.247183	0.321629	0.564358	0.488779	0	0.0753166	0.18621	0.589702	0.46476	0	0	0.102956	0.471415	0.656888
	2012-05-28 02:00:03	0	0.022639	0.264113	0.774309	0.734543	0.00164627	0.0236136	0.181503	0.655953	0.674211	0.177305	0.276141	0.39859	0.572103	0.480413	0.00693005	0.142147	0.258189	0.594866	0.456523	0.00593458	0.0319977	0.215837	0.674034	0.639559
	2012-05-28 03:00:03	0.00383086	0.101678	0.402288	0.801567	0.734543	0.00309681	0.0454788	0.25854	0.671386	0.639196	0.171989	0.299349	0.459635	0.564344	0.470242	0.0276468	0.207312	0.29325	0.579491	0.44698	0.0157054	0.0997443	0.345396	0.819642	0.618144
	2012-05-28 04:00:03	0.0436616	0.242771	0.549644	0.820195	0.735415	0.0299316	0.154759	0.422337	0.754362	0.683371	0.0966381	0.27608	0.52895	0.70736	0.534638	0.020728	0.153542	0.365763	0.732185	0.655219	0.0211802	0.139742	0.392133	0.723345	0.587114
	2012-05-28 05:00:03	0.192266	0.428628	0.696159	0.826887	0.743247	0.176324	0.398148	0.662265	0.890112	0.799655	0.16823	0.366643	0.675646	0.79196	0.629889	0.148302	0.345002	0.599423	0.805223	0.733952	0.16131	0.362913	0.63754	0.860692	0.719765
	2012-05-28 06:00:03	0.424547	0.633257	0.814437	0.819289	0.76746	0.420039	0.638527	0.851844	0.949337	0.876329	0.399622	0.586989	0.79458	0.817183	0.672324	0.403164	0.606398	0.807538	0.84922	0.828381	0.411599	0.597756	0.814162	0.941518	0.799631
	2012-05-28 07:00:03	0.634388	0.79447	0.889044	0.782637	0.792633	0.635991	0.803196	0.926412	0.905825	0.879702	0.649221	0.81543	0.885998	0.847386	0.757013	0.658025	0.816846	0.989809	0.888027	0.910291	0.633578	0.780215	0.931565	0.882286	0.878796
	2012-05-28 08:00:03	0.796755	0.894244	0.874743	0.717178	0.810979	0.790847	0.923733	0.981658	0.86737	0.907508	0.80224	0.940369	0.888766	0.79222	0.785253	0.799886	0.899058	0.995609	0.813496	0.862809	0.773021	0.866998	0.919388	0.757424	0.866321
	2012-05-28 09:00:03	0.897829	0.919895	0.795565	0.630028	0.827836	0.913251	0.989339	0.959804	0.786203	0.912081	0.90927	1.01055	0.863236	0.709632	0.804293	0.901287	0.936392	0.936384	0.72268	0.830305	0.888735	0.934885	0.889314	0.721743	0.850143
	2012-05-28 10:00:03	0.927886	0.895293	0.682017	0.52551	0.81069	0.938859	0.940355	0.814918	0.635323	0.842808	0.930603	0.979537	0.787241	0.594569	0.806194	0.919565	0.864827	0.808497	0.594734	0.724256	0.90648	0.899307	0.757649	0.57932	0.731993
	2012-05-28 11:00:03	0.876284	0.772817	0.544726	0.414046	0.792213	0.915684	0.873218	0.68271	0.52319	0.84623	0.885922	0.880111	0.680641	0.478435	0.818692	0.882745	0.757068	0.65112	0.465228	0.654814	0.863849	0.810006	0.603504	0.43493	0.635463
	2012-05-28 12:00:03	0.798778	0.590702	0.399615	0.302297	0.774926	0.799955	0.712202	0.498035	0.377538	0.757748	0.752029	0.690248	0.518708	0.357916	0.806425	0.756612	0.594312	0.46126	0.326555	0.634681	0.746368	0.679917	0.454001	0.312095	0.567013
	2012-05-28 13:00:03	0.614174	0.417358	0.268694	0.203247	0.788902	0.738381	0.58733	0.381965	0.290984	0.781988	0.680837	0.551999	0.409887	0.268607	0.806025	0.684278	0.483101	0.352094	0.238701	0.642837	0.655788	0.530489	0.347333	0.241189	0.541647
	2012-05-28 14:00:03	0.340452	0.233089	0.145609	0.110142	0.789372	0.414178	0.304347	0.192008	0.146007	0.715216	0.388306	0.248688	0.198656	0.155216	0.590496	0.385732	0.231259	0.155737	0.098667	0.653719	0.362673	0.185399	0.114204	0.0845848	0.545289
	2012-05-28 15:00:03	0.190744	0.119588	0.0733724	0.0555007	0.805004	0.20633	0.143079	0.0872728	0.0661066	0.69399	0.18597	0.0949001	0.0930076	0.0648702	0.541401	0.19276	0.0688673	0.0509871	0.0253851	0.591475	0.182468	0.0759736	0.0414918	0.0446384	0.576718
	2012-05-28 16:00:03	0.109084	0.060876	0.0373377	0.0292288	0.820347	0.12121	0.0643653	0.0365404	0.0266256	0.649184	0.0794873	0.0323364	0.0488283	0.027479	0.527439	0.113743	0.0480977	0.0463606	0.034855	0.574476	0.127324	0.0597861	0.0426971	0.0343958	0.602195
	2012-05-28 17:00:03	0.0398942	0.020725	0.0127115	0.0203703	0.819574	0.03964	0.0164133	0.00996594	0.0112819	0.619636	0	0	0.0118068	0.0262501	0.51251	0.0399146	0.0381284	0.0418092	0.0474994	0.606575	0.0497706	0.025121	0.0265867	0.0186335	0.615305
	2012-05-28 18:00:03	0.00832134	0.0043147	0.00264638	0.0496922	0.8159	0.00901314	0.00264997	0.00178485	0.026309	0.695003	0	0.00347655	0.00509898	0.0227888	0.550519	0.00554108	0.00850897	0.0194702	0.0585641	0.762067	0.0149264	0.0104214	0.00239837	0.0505775	0.698218
	2012-05-28 19:00:03	7.61098e-05	3.94637e-05	2.42047e-05	0.112816	0.814303	0.00110709	0.000304251	0.000202979	0.045212	0.569707	0.00977672	0.0170652	0.0148467	0.0436913	0.549015	0	0	0.00349479	0.105475	0.712009	0.00596941	0.00293108	0	0.0829836	0.647769
	2012-05-28 20:00:03	0	0	0	0.198982	0.814286	0.00044972	0.000358941	0	0.109416	0.609611	0.00231852	0	0.00900973	0.0810752	0.532806	0.00161025	0.00185366	0.00918601	0.172826	0.684752	0.00345503	0	0	0.133404	0.623598
	2012-05-28 21:00:03	0	0	0	0.305175	0.814286	0	0	0.000174429	0.181927	0.595229	0.000653612	0	0.0136888	0.126474	0.525612	0.0126179	0.00701814	0.0165161	0.239329	0.633794	0.00469585	0.0030595	0.00299597	0.180684	0.587859
	2012-05-28 22:00:03	0	0	0.00130302	0.390324	0.814286	0	0	0.00185112	0.296935	0.664442	0.0153753	0	0.00972701	0.316759	0.448827	0.0236795	0	0.0709883	0.18373	0.170017	5.85463e-05	0	0.00109066	0.239678	0.645153
	2012-05-28 23:00:03	0	0	0.0142182	0.480914	0.814286	0	0	0.00648537	0.39312	0.667833	0.010993	0	0.0275115	0.368571	0.468389	0.0340595	0	0.0850679	0.215262	0.11267	0	0.0025964	0.0114539	0.356323	0.747856
	2012-05-29 00:00:03	0	0	0.0630471	0.573135	0.814286	0	0	0.034323	0.480211	0.659169	0.185759	0.212669	0.233369	0.543485	0.496589	0	0.0153292	0.0792199	0.565888	0.47652	0	0	0.0285494	0.24352	0.675976
	2012-05-29 01:00:03	0	0.00212446	0.149119	0.687973	0.814286	0	0.00151831	0.0895271	0.571115	0.665725	0.181893	0.247183	0.321629	0.564358	0.488779	0	0.0753166	0.18621	0.589702	0.46476	0	0	0.102956	0.471415	0.656888
	2012-05-29 02:00:03	0	0.0231816	0.263056	0.781609	0.814286	0.00164627	0.0236136	0.181503	0.655953	0.674211	0.177305	0.276141	0.39859	0.572103	0.480413	0.00693005	0.142147	0.258189	0.594866	0.456523	0.00593458	0.0319977	0.215837	0.674034	0.639559
	2012-05-29 03:00:03	0.00409724	0.102793	0.403444	0.853909	0.814286	0.00309681	0.0454788	0.25854	0.671386	0.639196	0.171989	0.299349	0.459635	0.564344	0.470242	0.0276468	0.207312	0.29325	0.579491	0.44698	0.0157054	0.0997443	0.345396	0.819642	0.618144
	2012-05-29 04:00:03	0.0447082	0.243126	0.516011	0.898499	0.815426	0.032935	0.167306	0.437984	0.77862	0.706066	0.0904784	0.268473	0.529434	0.728396	0.561425	0.0194426	0.149141	0.371977	0.766458	0.688906	0.0251469	0.132103	0.386135	0.728828	0.580022
	2012-05-29 05:00:03	0.19415	0.426767	0.634469	0.915269	0.823134	0.171231	0.385752	0.643195	0.872362	0.784541	0.165232	0.361535	0.669013	0.797075	0.635259	0.146408	0.336516	0.588041	0.81382	0.734812	0.158729	0.335496	0.613758	0.830646	0.709612
	2012-05-29 06:00:03	0.424185	0.634599	0.743471	0.908963	0.846278	0.420179	0.61953	0.809916	0.909688	0.840872	0.404195	0.590729	0.807043	0.838966	0.706485	0.415004	0.616701	0.829106	0.88089	0.852037	0.425527	0.591682	0.803874	0.93855	0.816746
	2012-05-29 07:00:03	0.628914	0.73852	0.84646	0.872206	0.867585	0.629179	0.793957	0.918432	0.896763	0.872076	0.642648	0.808198	0.886443	0.848768	0.762703	0.652691	0.813732	0.983187	0.889472	0.908222	0.63016	0.777857	0.925686	0.897555	0.877603
	2012-05-29 08:00:03	0.799704	0.793447	0.884175	0.807099	0.87978	0.775271	0.88961	0.928252	0.814624	0.853493	0.812493	0.952089	0.904688	0.801895	0.817348	0.813204	0.921979	1.01063	0.839322	0.895946	0.790384	0.897343	0.942559	0.822565	0.914074
	2012-05-29 09:00:03	0.795398	0.806457	0.865819	0.720914	0.897004	0.918931	0.980848	0.943362	0.768918	0.891941	0.936454	1.04354	0.888935	0.722335	0.836691	0.93118	0.981738	0.963983	0.754849	0.900056	0.92143	0.986555	0.928769	0.791067	0.927881
	2012-05-29 10:00:03	0.73054	0.825094	0.784381	0.614722	0.902946	0.700739	0.705968	0.612904	0.47476	0.684936	0.760428	0.781844	0.662252	0.484766	0.672687	0.727063	0.729607	0.67941	0.494404	0.80779	0.714053	0.747558	0.634799	0.514143	0.716004
	2012-05-29 11:00:03	0.759937	0.843385	0.695285	0.529573	0.93332	0.747734	0.689861	0.535442	0.412793	0.727602	0.775387	0.730507	0.604657	0.414941	0.698768	0.735093	0.665359	0.557261	0.391828	0.74453	0.696838	0.739052	0.521989	0.374341	0.627932
	2012-05-29 12:00:03	0.860738	0.803964	0.580103	0.438983	0.954333	0.731699	0.645503	0.456868	0.347983	0.727928	0.738742	0.659177	0.521783	0.343035	0.738888	0.719852	0.583733	0.453182	0.313723	0.734435	0.681225	0.679238	0.443951	0.318958	0.604458
	2012-05-29 13:00:03	0.866618	0.701299	0.458422	0.346762	0.964006	0.854794	0.679251	0.438736	0.332244	0.832575	0.871147	0.737502	0.524405	0.356205	0.873222	0.894472	0.744977	0.481842	0.362237	0.931453	0.885306	0.726568	0.451299	0.353183	0.926616
	2012-05-29 14:00:03	0.689789	0.492043	0.306605	0.231923	0.94686	0.679823	0.477441	0.304784	0.233301	0.774016	0.687934	0.503312	0.340804	0.236947	0.864626	0.702051	0.517332	0.319497	0.23898	0.872902	0.706152	0.504347	0.305242	0.246073	0.903131
	2012-05-29 15:00:03	0.48591	0.297684	0.182818	0.138288	0.929336	0.479531	0.296624	0.191682	0.147433	0.718495	0.503153	0.298587	0.183222	0.138317	0.763617	0.50025	0.315102	0.199187	0.151155	0.81421	0.497895	0.295185	0.18177	0.140653	0.844031
	2012-05-29 16:00:03	0.259166	0.14223	0.0872357	0.0672749	0.90648	0.258991	0.147168	0.0947304	0.0715237	0.730427	0.275772	0.119086	0.0675309	0.0636061	0.686384	0.270304	0.148321	0.0987541	0.0762326	0.838586	0.271871	0.151482	0.0942622	0.0691432	0.847522
	2012-05-29 17:00:03	0.0882049	0.0461199	0.0282872	0.032378	0.881891	0.0867518	0.0457762	0.0283012	0.0306944	0.76945	0.074639	0.0208144	0.0217464	0.0318866	0.618454	0.0824211	0.047538	0.0403883	0.0386854	0.77537	0.0874751	0.0458049	0.0240065	0.0282544	0.787734
	2012-05-29 18:00:03	0.0151395	0.00784999	0.00481471	0.0505374	0.868691	0.014979	0.00677487	0.00426272	0.0352295	0.746318	0	0.00940167	0.0136947	0.0270757	0.585351	0.0100371	0.00633225	0.0189584	0.054667	0.77356	0.0163906	0.00976107	0.00296831	0.0535296	0.73908
	2012-05-29 19:00:03	0.00074207	0.000384771	0.000235996	0.10808	0.865845	0.000767967	0	0	0.0673352	0.66456	0.00354162	0.0191401	0.0148237	0.0441665	0.553694	0	0	0	0.103293	0.6971	0	0.00153579	8.1705e-05	0.09436	0.653231
	2012-05-29 20:00:03	0	0	0	0.186785	0.865687	0.000286889	0.000614277	0.000277469	0.132151	0.674783	0	0	0.00785452	0.0813488	0.53107	0	0	0.00281127	0.17061	0.670945	0	0	0	0.144325	0.616578
	2012-05-29 21:00:03	0	0	0	0.292428	0.865687	0	0.000246914	0.000547397	0.213548	0.666485	0	0	0.0124997	0.127038	0.524331	0.00889017	0.00430904	0.00759976	0.236557	0.61978	0	0.00189516	0.0040634	0.197318	0.581499
	2012-05-29 22:00:03	0	0	0.0017024	0.405332	0.865687	0	0	0.00185112	0.296935	0.664442	0.0153753	0	0.00972701	0.316759	0.448827	0.0236795	0	0.0709883	0.18373	0.170017	5.85463e-05	0	0.00109066	0.239678	0.645153
	2012-05-29 23:00:03	0	0	0.0145168	0.524796	0.865687	0	0	0.00648537	0.39312	0.667833	0.010993	0	0.0275115	0.368571	0.468389	0.0340595	0	0.0850679	0.215262	0.11267	0	0.0025964	0.0114539	0.356323	0.747856
	2012-05-30 00:00:03	0	0	0.0619962	0.639123	0.865687	0	0	0.034323	0.480211	0.659169	0.185759	0.212669	0.233369	0.543485	0.496589	0	0.0153292	0.0792199	0.565888	0.47652	0	0	0.0285494	0.24352	0.675976
	2012-05-30 01:00:03	0	0.00277561	0.142646	0.742272	0.865687	0	0.00151831	0.0895271	0.571115	0.665725	0.181893	0.247183	0.321629	0.564358	0.488779	0	0.0753166	0.18621	0.589702	0.46476	0	0	0.102956	0.471415	0.656888
	2012-05-30 02:00:03	0	0.0236683	0.246932	0.837741	0.865687	0.00164627	0.0236136	0.181503	0.655953	0.674211	0.177305	0.276141	0.39859	0.572103	0.480413	0.00693005	0.142147	0.258189	0.594866	0.456523	0.00593458	0.0319977	0.215837	0.674034	0.639559
	2012-05-30 03:00:03	0.00535305	0.10108	0.386593	0.91158	0.865687	0.00309681	0.0454788	0.25854	0.671386	0.639196	0.171989	0.299349	0.459635	0.564344	0.470242	0.0276468	0.207312	0.29325	0.579491	0.44698	0.0157054	0.0997443	0.345396	0.819642	0.618144
	2012-05-30 04:00:03	0.0456468	0.232573	0.535853	0.95806	0.866491	0.0380757	0.161796	0.399085	0.737452	0.669202	0.0957839	0.268977	0.544931	0.770843	0.613189	0.0337611	0.169327	0.411898	0.83084	0.756874	0.0502951	0.181244	0.439151	0.816637	0.604357
	2012-05-30 05:00:03	0.189589	0.399826	0.692082	0.973585	0.873961	0.169845	0.380434	0.629529	0.864648	0.778318	0.160563	0.352125	0.672661	0.819504	0.669154	0.147118	0.339654	0.59491	0.844753	0.758447	0.162772	0.347009	0.619327	0.844925	0.726417
	2012-05-30 06:00:03	0.402893	0.606639	0.83041	0.966734	0.897438	0.416965	0.624607	0.824116	0.935731	0.866587	0.38295	0.568256	0.794268	0.838494	0.725996	0.399309	0.594051	0.806665	0.882337	0.842415	0.411335	0.575476	0.780045	0.896789	0.813163
	2012-05-30 07:00:03	0.581517	0.772584	0.919294	0.931068	0.921682	0.607449	0.784233	0.918596	0.904166	0.881069	0.592163	0.757042	0.841438	0.816154	0.740135	0.60518	0.75506	0.919123	0.846962	0.875858	0.590114	0.756396	0.913729	0.840774	0.841453
	2012-05-30 08:00:03	0.767072	0.898585	0.964855	0.870062	0.940651	0.751738	0.900423	0.962169	0.844989	0.881466	0.719522	0.858756	0.845819	0.770774	0.765967	0.728882	0.836495	0.912446	0.775501	0.82308	0.711696	0.844817	0.902413	0.747776	0.817097
	2012-05-30 09:00:03	0.908491	0.97498	0.958184	0.791178	0.959432	0.902082	0.956728	0.923888	0.755584	0.880503	0.920278	1.01594	0.864183	0.700307	0.801583	0.903328	0.918445	0.944716	0.71427	0.788768	0.883753	0.912362	0.863742	0.684298	0.812741
	2012-05-30 10:00:03	0.965941	0.969603	0.879971	0.685535	0.963957	0.957849	0.972657	0.851692	0.665544	0.892186	0.932623	0.983271	0.787183	0.600984	0.804568	0.925104	0.881318	0.808344	0.600906	0.757613	0.916336	0.913726	0.777823	0.600893	0.764051
	2012-05-30 11:00:03	0.971858	0.932024	0.752937	0.572631	0.963161	0.972408	0.912048	0.710501	0.541186	0.859685	0.953023	0.945765	0.716567	0.51056	0.80168	0.950494	0.846857	0.696809	0.512152	0.762223	0.932026	0.875359	0.67399	0.500393	0.736803
	2012-05-30 12:00:03	0.904038	0.833684	0.598763	0.453168	0.956515	0.897255	0.76961	0.535004	0.40474	0.810346	0.886606	0.812531	0.60126	0.401832	0.826233	0.886914	0.724758	0.550002	0.395798	0.726292	0.866862	0.747957	0.521308	0.384388	0.693582
	2012-05-30 13:00:03	0.825645	0.687444	0.44795	0.33884	0.947705	0.801554	0.633971	0.410159	0.311407	0.821396	0.754607	0.620484	0.438727	0.295664	0.800784	0.757524	0.563287	0.387219	0.277066	0.675387	0.752039	0.570119	0.361015	0.266863	0.653809
	2012-05-30 14:00:03	0.703806	0.501353	0.311587	0.235692	0.935949	0.69835	0.489898	0.304169	0.229069	0.859671	0.67166	0.477489	0.319108	0.21927	0.756627	0.663522	0.463789	0.292623	0.212799	0.704761	0.665176	0.447826	0.263359	0.204898	0.73497
	2012-05-30 15:00:03	0.500162	0.301703	0.185376	0.140223	0.91339	0.492899	0.301238	0.187399	0.14273	0.81818	0.49188	0.286635	0.173549	0.128305	0.690172	0.474569	0.292498	0.186999	0.138582	0.72164	0.473705	0.276709	0.167598	0.129876	0.759199
	2012-05-30 16:00:03	0.263105	0.143085	0.0877601	0.0672917	0.886116	0.269644	0.148517	0.0912858	0.0702101	0.863588	0.268076	0.117539	0.0646085	0.0550445	0.60575	0.252623	0.140494	0.0945934	0.0692092	0.811314	0.251813	0.133267	0.088013	0.0694353	0.781155
	2012-05-30 17:00:03	0.0817038	0.0429003	0.0263125	0.0305379	0.858749	0.0797175	0.0390878	0.0233712	0.0303426	0.835564	0.0623512	0.0206558	0.02121	0.0287342	0.604339	0.070557	0.0403479	0.0352919	0.0326331	0.760183	0.0737047	0.0383288	0.0198838	0.0252533	0.760559
	2012-05-30 18:00:03	0.0128499	0.00666279	0.00408656	0.0499409	0.846595	0.012222	0.0053165	0.00337303	0.0355148	0.742894	0	0.0100313	0.0157612	0.0295222	0.599962	0.00893835	0.00466488	0.0173989	0.0525293	0.770097	0.0140033	0.00854468	0.00344012	0.0556009	0.750186
	2012-05-30 19:00:03	0.00103382	0.000536048	0.00032878	0.110402	0.844229	0.00114779	7.40817e-05	0	0.0659826	0.659467	0.00657527	0.0180195	0.0177735	0.04581	0.566436	0	0	0.00160691	0.103824	0.706402	0.000849413	0.00180589	0.000153077	0.0972897	0.678625
	2012-05-30 20:00:03	0	0	0	0.192588	0.844009	0.000237292	0.000458031	0.000138422	0.132318	0.675837	0	0	0.0091219	0.0810947	0.537004	0	0	0.00355946	0.171157	0.674531	0	0	0	0.148047	0.630525
	2012-05-30 21:00:03	0	0	0	0.292689	0.844009	0.000116255	0.000441155	0.000736358	0.217929	0.674973	0	0	0.0107999	0.128763	0.516776	0.0076226	0.00340725	0.00615058	0.234644	0.61162	0	0.00165815	0.0041518	0.191895	0.561003
	2012-05-30 22:00:03	0	0	0.00120015	0.403444	0.844009	0	0	0.00185112	0.296935	0.664442	0.0153753	0	0.00972701	0.316759	0.448827	0.0236795	0	0.0709883	0.18373	0.170017	5.85463e-05	0	0.00109066	0.239678	0.645153
	2012-05-30 23:00:03	0	0	0.0140589	0.515449	0.844009	0	0	0.00648537	0.39312	0.667833	0.010993	0	0.0275115	0.368571	0.468389	0.0340595	0	0.0850679	0.215262	0.11267	0	0.0025964	0.0114539	0.356323	0.747856
	2012-05-31 00:00:03	0	0	0.0619357	0.627404	0.844009	0	0	0.034323	0.480211	0.659169	0.185759	0.212669	0.233369	0.543485	0.496589	0	0.0153292	0.0792199	0.565888	0.47652	0	0	0.0285494	0.24352	0.675976
	2012-05-31 01:00:03	0	0.00195674	0.145623	0.731779	0.844009	0	0.00151831	0.0895271	0.571115	0.665725	0.181893	0.247183	0.321629	0.564358	0.488779	0	0.0753166	0.18621	0.589702	0.46476	0	0	0.102956	0.471415	0.656888
	2012-05-31 02:00:03	0	0.0229218	0.254603	0.821646	0.844009	0.00164627	0.0236136	0.181503	0.655953	0.674211	0.177305	0.276141	0.39859	0.572103	0.480413	0.00693005	0.142147	0.258189	0.594866	0.456523	0.00593458	0.0319977	0.215837	0.674034	0.639559
	2012-05-31 03:00:03	0.00377378	0.100981	0.386938	0.89163	0.844009	0.00309681	0.0454788	0.25854	0.671386	0.639196	0.171989	0.299349	0.459635	0.564344	0.470242	0.0276468	0.207312	0.29325	0.579491	0.44698	0.0157054	0.0997443	0.345396	0.819642	0.618144
	2012-05-31 04:00:03	0.0442071	0.237427	0.533356	0.934658	0.844881	0.0314182	0.163031	0.43863	0.775217	0.702363	0.0937485	0.273433	0.528064	0.708741	0.536505	0.0181742	0.150436	0.363448	0.733869	0.656493	0.0185414	0.136002	0.388979	0.72142	0.584088
	2012-05-31 05:00:03	0.190978	0.413152	0.680228	0.949315	0.852605	0.168371	0.378912	0.63203	0.855487	0.768993	0.167926	0.364131	0.675016	0.800222	0.63829	0.149174	0.343116	0.598092	0.81683	0.739334	0.162775	0.349686	0.625877	0.847911	0.716891
	2012-05-31 06:00:03	0.413695	0.607948	0.815375	0.94267	0.875252	0.412509	0.6105	0.799518	0.903363	0.836892	0.39249	0.577912	0.793419	0.833216	0.710455	0.405384	0.59872	0.810642	0.876385	0.846017	0.41625	0.580732	0.791375	0.903425	0.810074
	2012-05-31 07:00:03	0.605827	0.768611	0.905483	0.906624	0.898416	0.609226	0.754296	0.857352	0.842265	0.828042	0.632033	0.795033	0.875636	0.843384	0.798456	0.648603	0.799879	0.97345	0.900201	0.920358	0.630438	0.771375	0.924681	0.89676	0.899283
	2012-05-31 08:00:03	0.758795	0.873585	0.9406	0.843321	0.915717	0.742265	0.844392	0.878877	0.778207	0.832337	0.779586	0.914656	0.876465	0.781777	0.844289	0.785136	0.891578	0.978909	0.830697	0.886697	0.768985	0.86677	0.942139	0.800387	0.919785
	2012-05-31 09:00:03	0.876518	0.937213	0.924141	0.760886	0.931462	0.86867	0.925994	0.894146	0.735073	0.878096	0.880207	0.983661	0.854743	0.703834	0.878034	0.879541	0.944769	0.921722	0.739977	0.872197	0.880677	0.945261	0.920829	0.750263	0.926646
	2012-05-31 10:00:03	0.926002	0.946425	0.848689	0.660784	0.938813	0.931384	0.93703	0.825235	0.645007	0.889293	0.921311	0.980763	0.795717	0.609053	0.889461	0.921374	0.926542	0.816414	0.630762	0.874484	0.931112	0.962667	0.839699	0.658031	0.9065
	2012-05-31 11:00:03	0.930994	0.901403	0.722846	0.55003	0.937473	0.911484	0.855249	0.669911	0.509591	0.842254	0.898934	0.898545	0.698298	0.508541	0.89704	0.905279	0.853097	0.677623	0.514229	0.873394	0.919609	0.912567	0.714785	0.550132	0.880645
	2012-05-31 12:00:03	0.899275	0.810831	0.578849	0.438025	0.937061	0.886214	0.777668	0.554022	0.421516	0.870688	0.861206	0.798002	0.595545	0.413521	0.906579	0.874743	0.766381	0.55409	0.413862	0.889685	0.881147	0.810816	0.574605	0.451495	0.877362
	2012-05-31 13:00:03	0.807455	0.662263	0.431067	0.32607	0.922855	0.798207	0.633518	0.414653	0.315076	0.853689	0.777995	0.6495	0.46562	0.321259	0.905908	0.796598	0.645146	0.425577	0.317117	0.896374	0.802377	0.663371	0.432018	0.342326	0.88955
	2012-05-31 14:00:03	0.664495	0.470838	0.293082	0.221695	0.905751	0.655323	0.459963	0.288836	0.218873	0.840523	0.639251	0.461006	0.309572	0.224785	0.871786	0.65406	0.473567	0.29401	0.220963	0.868572	0.659012	0.471655	0.289536	0.223586	0.881923
	2012-05-31 15:00:03	0.469788	0.28378	0.174278	0.131828	0.870101	0.4643	0.284946	0.179669	0.13673	0.795211	0.474396	0.278727	0.170115	0.136072	0.795053	0.478052	0.29868	0.186183	0.142054	0.847011	0.47681	0.295631	0.179312	0.137332	0.864309
	2012-05-31 16:00:03	0.243564	0.133298	0.0817573	0.0628289	0.837232	0.248064	0.135302	0.0836771	0.0624052	0.802272	0.25704	0.107247	0.0633264	0.0624619	0.72547	0.253265	0.135613	0.0877461	0.066594	0.814359	0.257005	0.143764	0.0836305	0.0601022	0.862371
	2012-05-31 17:00:03	0.0775115	0.0405555	0.0248743	0.0294348	0.816707	0.0761325	0.0381041	0.0227985	0.0267106	0.760242	0.0683058	0.0154054	0.0239877	0.0404391	0.690593	0.0754557	0.0430036	0.0292404	0.0340698	0.729096	0.080245	0.0406557	0.0206603	0.0223911	0.819638
	2012-05-31 18:00:03	0.0135158	0.00700809	0.00429835	0.0491811	0.808405	0.013718	0.00702461	0.00452281	0.0423489	0.779228	0	0.00720152	0.0210142	0.0389631	0.646445	0.0121205	0.00450156	0.0173171	0.0502287	0.781718	0.0146062	0.00721788	0.00480209	0.0573849	0.791837
	2012-05-31 19:00:03	0.000704015	0.000365039	0.000223893	0.108482	0.805833	0.000769638	0	0	0.07888	0.712712	0.0108167	0.0169414	0.0276059	0.0542308	0.614818	0	0	0.00445714	0.101356	0.725789	0	0.00078324	0.00101182	0.113211	0.759015
	2012-05-31 20:00:03	0	0	0	0.191161	0.805683	0	0	0	0.14441	0.71442	0.00359887	0	0.0181782	0.0826455	0.581582	0.00235099	0	0.00505913	0.171616	0.695096	0	0	0	0.178545	0.731685
	2012-05-31 21:00:03	0	0	0	0.291383	0.805683	0	0.000255755	0.000615008	0.22923	0.706291	0	0	0.0171516	0.123763	0.548907	0.00962365	0.00432906	0.00386396	0.238614	0.631735	0	0.00207842	0.00484605	0.231221	0.64854
	2012-05-31 22:00:03	0	0	0.00130302	0.399789	0.805683	0	0	0.00185112	0.296935	0.664442	0.0153753	0	0.00972701	0.316759	0.448827	0.0236795	0	0.0709883	0.18373	0.170017	5.85463e-05	0	0.00109066	0.239678	0.645153
	2012-05-31 23:00:03	0	0	0.0140387	0.50903	0.805683	0	0	0.00648537	0.39312	0.667833	0.010993	0	0.0275115	0.368571	0.468389	0.0340595	0	0.0850679	0.215262	0.11267	0	0.0025964	0.0114539	0.356323	0.747856
	2012-08-01 00:00:03	0	0	0.0380861	0.580374	0.79511	0	0	0.0296777	0.489678	0.656529	0.199461	0.131414	0.235273	0.577168	0.400911	0	0	0.0404748	0.387313	0.614321	0	0	0.00867373	0.411951	0.604166
	2012-08-01 01:00:00	0	0.000513028	0.1069	0.682488	0.79511	0	0	0.088002	0.580744	0.664996	0.194186	0.167468	0.31752	0.589167	0.392583	0	0.032635	0.151836	0.430583	0.581714	0	0	0.0631517	0.56796	0.588432
	2012-08-01 02:00:00	0	0.0103099	0.207656	0.770643	0.79511	0.00148657	0.0221122	0.184549	0.66829	0.679184	0.188156	0.198315	0.390166	0.58946	0.388686	3.06819e-05	0.0957598	0.231607	0.45958	0.546791	0	0.010674	0.155002	0.693469	0.576131
	2012-08-01 03:00:00	0.000989427	0.0620961	0.332865	0.837111	0.79511	0.00326705	0.04318	0.266517	0.688893	0.651775	0.181385	0.22377	0.448924	0.576357	0.387489	0.0210272	0.159223	0.277665	0.471503	0.510315	0.000823815	0.0719664	0.269834	0.773646	0.563468
	2012-08-01 04:00:00	0.0198837	0.174291	0.473121	0.878207	0.795274	0.00969358	0.143377	0.4138	0.761324	0.694369	0.100397	0.256486	0.450875	0.843568	0.656256	0.0538092	0.247648	0.502689	0.925371	0.80963	0.0619895	0.189923	0.524269	0.753482	0.751098
	2012-08-01 05:00:00	0.118769	0.338053	0.621011	0.894548	0.79899	0.105851	0.289063	0.527537	0.765439	0.689853	0.133781	0.308529	0.562166	0.872953	0.70491	0.132879	0.344272	0.606373	0.882642	0.75798	0.132089	0.320733	0.60581	0.83689	0.785219
	2012-08-01 06:00:00	0.316255	0.532398	0.760936	0.893283	0.817108	0.296362	0.491731	0.701223	0.823354	0.760775	0.285285	0.463446	0.659646	0.833221	0.71196	0.29444	0.47777	0.690613	0.809098	0.74163	0.288843	0.491297	0.708106	0.802302	0.750025
	2012-08-01 07:00:00	0.5332	0.709287	0.864169	0.869423	0.842371	0.517496	0.677607	0.825791	0.827548	0.806161	0.505477	0.667524	0.770093	0.801861	0.730942	0.508087	0.645536	0.803653	0.761353	0.771163	0.503157	0.67855	0.811139	0.773446	0.760867
	2012-08-01 08:00:00	0.710529	0.838728	0.911897	0.817371	0.861456	0.690541	0.807432	0.880411	0.780292	0.824201	0.680982	0.813878	0.809912	0.737628	0.743128	0.676808	0.762994	0.848716	0.704162	0.74279	0.663855	0.801694	0.806958	0.670883	0.75159
	2012-08-01 09:00:00	0.834734	0.912387	0.899012	0.741156	0.877012	0.823428	0.894743	0.885753	0.728835	0.862066	0.799424	0.894988	0.784963	0.645111	0.761411	0.797233	0.820072	0.830357	0.640202	0.745317	0.784936	0.849146	0.759681	0.623196	0.750412
	2012-08-01 10:00:00	0.907045	0.928344	0.828133	0.646445	0.886417	0.898454	0.917065	0.815767	0.639317	0.875068	0.854895	0.902788	0.722941	0.548643	0.768918	0.864261	0.822126	0.745889	0.561499	0.780826	0.856053	0.856903	0.706548	0.569466	0.764197
	2012-08-01 11:00:00	0.924899	0.889679	0.709794	0.540352	0.889935	0.923007	0.889134	0.711246	0.54699	0.900317	0.862636	0.853479	0.633287	0.451955	0.763049	0.884089	0.774652	0.633099	0.473655	0.81123	0.874233	0.835461	0.625379	0.493279	0.781552
	2012-08-01 12:00:00	0.883362	0.791309	0.565925	0.428246	0.887001	0.890187	0.802864	0.579246	0.442379	0.914262	0.809375	0.736569	0.51588	0.359643	0.753184	0.837527	0.682043	0.49796	0.374319	0.80471	0.831152	0.749819	0.506345	0.397224	0.78971
	2012-08-01 13:00:00	0.790939	0.641956	0.420211	0.317858	0.878755	0.796534	0.645125	0.426343	0.323888	0.892524	0.719534	0.589403	0.390444	0.275945	0.754905	0.746109	0.561708	0.373657	0.28492	0.793358	0.740263	0.604907	0.373427	0.296723	0.800942
	2012-08-01 14:00:00	0.64276	0.457591	0.285216	0.215744	0.866137	0.645359	0.454672	0.285755	0.215643	0.866175	0.59763	0.426738	0.263244	0.201516	0.746328	0.612193	0.421782	0.260528	0.207439	0.774479	0.608535	0.424162	0.248444	0.195195	0.810497
	2012-08-01 15:00:00	0.447139	0.274651	0.168674	0.127589	0.850906	0.440648	0.26688	0.165966	0.125478	0.832917	0.422749	0.25024	0.133115	0.119569	0.680043	0.417552	0.243093	0.151353	0.127315	0.736207	0.413139	0.247816	0.152953	0.127261	0.759335
	2012-08-01 16:00:00	0.239752	0.131743	0.0808033	0.0613077	0.826006	0.237965	0.131949	0.0829261	0.0631159	0.796866	0.234225	0.110693	0.0443976	0.0530542	0.620995	0.221118	0.114016	0.0712628	0.0644499	0.742798	0.221307	0.123852	0.0991003	0.0665766	0.739009
	2012-08-01 17:00:00	0.0825537	0.0431634	0.0264739	0.024647	0.803819	0.0783274	0.0384432	0.0226113	0.0235073	0.771072	0.0749552	0.0341523	0.00919556	0.0282101	0.648524	0.072962	0.0409709	0.0278104	0.0339101	0.725729	0.0720409	0.0400815	0.0290839	0.0232451	0.745979
	2012-08-01 18:00:00	0.0143277	0.00742904	0.00455653	0.0330813	0.791548	0.0154097	0.0104631	0.00750069	0.0333088	0.734468	0.0155916	0.0205944	0.0148873	0.0360609	0.706539	0.0193851	0.0045962	0.00984295	0.0457155	0.769763	0.0139154	0.00668015	0.00888112	0.0418691	0.755313
	2012-08-01 19:00:00	0.00069133	0.000358462	0.000219859	0.0823661	0.78874	0.00185543	0.00193796	0.00131885	0.0618177	0.661519	0.0230685	0.0210994	0.0264084	0.0553262	0.696074	0.0088686	0.000954938	0	0.0942197	0.710422	0.00551649	0.000143249	0.00150678	0.0866842	0.731437
	2012-08-01 20:00:00	0	0	0	0.155813	0.788593	0	0	0	0.128278	0.675183	0.0143661	0	0.0143924	0.083087	0.661053	0.00769633	0.00884648	0	0.158499	0.640745	0.0024593	0	0	0.153544	0.727405
	2012-08-01 21:00:00	0	0	0	0.249601	0.788593	0	0	0.000178777	0.216204	0.683448	0.0089616	0	0.0127033	0.122559	0.632109	0.0122004	0.0189686	0	0.220464	0.559009	0.00105153	0.00416128	0.00390466	0.233219	0.686339
	2012-08-01 22:00:00	0	0	0.000246081	0.354937	0.788593	4.20095e-05	0	0.00179488	0.296952	0.657643	0.0109049	0	0	0.370956	0.396269	0.00576119	0	0.0383336	0.114326	0.0744072	0.00156426	0	0.000637412	0.311362	0.538944
	2012-08-01 23:00:00	0	0	0.00610966	0.465005	0.788593	0	0	0.00634504	0.392816	0.655728	0.00677385	0	0.0126382	0.419839	0.432004	0.0147539	0	0.0419634	0.139789	0.055797	0	0.00834596	0.0100773	0.425989	0.638571
	2012-08-02	0	0	0.0391773	0.573795	0.788593	0	0	0.0296777	0.489678	0.656529	0.199461	0.131414	0.235273	0.577168	0.400911	0	0	0.0404748	0.387313	0.614321	0	0	0.00867373	0.411951	0.604166
	2012-08-02 01:00:00	0	0.000401214	0.108669	0.674869	0.788593	0	0	0.088002	0.580744	0.664996	0.194186	0.167468	0.31752	0.589167	0.392583	0	0.032635	0.151836	0.430583	0.581714	0	0	0.0631517	0.56796	0.588432
	2012-08-02 02:00:00	0	0.00996129	0.205986	0.762727	0.788593	0.00148657	0.0221122	0.184549	0.66829	0.679184	0.188156	0.198315	0.390166	0.58946	0.388686	3.06819e-05	0.0957598	0.231607	0.45958	0.546791	0	0.010674	0.155002	0.693469	0.576131
	2012-08-02 03:00:00	0.000773783	0.0638753	0.329974	0.833676	0.788593	0.00326705	0.04318	0.266517	0.688893	0.651775	0.181385	0.22377	0.448924	0.576357	0.387489	0.0210272	0.159223	0.277665	0.471503	0.510315	0.000823815	0.0719664	0.269834	0.773646	0.563468
	2012-08-02 04:00:00	0.0192114	0.177176	0.46923	0.872014	0.788754	0.01674	0.158615	0.435384	0.772622	0.701125	0.0900435	0.24968	0.455027	0.815331	0.577751	0.023919	0.172193	0.413462	0.82766	0.689092	0.0210954	0.143912	0.415146	0.660771	0.631793
	2012-08-02 05:00:00	0.122416	0.335441	0.614494	0.88786	0.792272	0.110526	0.311372	0.562269	0.786977	0.707271	0.121869	0.302087	0.559809	0.843866	0.635396	0.104609	0.283287	0.548565	0.810719	0.644052	0.104421	0.308365	0.53867	0.759748	0.664553
	2012-08-02 06:00:00	0.32249	0.528034	0.752453	0.886141	0.810568	0.308942	0.503475	0.707984	0.816966	0.753993	0.292721	0.472528	0.678605	0.83535	0.679191	0.295702	0.469702	0.683733	0.79037	0.704729	0.296433	0.482261	0.675713	0.764646	0.701183
	2012-08-02 07:00:00	0.524517	0.701165	0.853005	0.861236	0.834724	0.520649	0.676442	0.816758	0.816603	0.797848	0.515623	0.677337	0.776551	0.804024	0.727378	0.516671	0.651849	0.812962	0.765012	0.777012	0.511708	0.683257	0.808716	0.767509	0.763351
	2012-08-02 08:00:00	0.695878	0.825107	0.899664	0.808671	0.845211	0.673369	0.780526	0.835868	0.741013	0.781986	0.675244	0.809413	0.80943	0.741512	0.76223	0.67197	0.7647	0.847682	0.710649	0.745749	0.662862	0.80168	0.821196	0.692717	0.764399
	2012-08-02 09:00:00	0.827751	0.90093	0.896142	0.735058	0.780049	0.814259	0.873765	0.854768	0.70496	0.835693	0.805832	0.905031	0.794169	0.652476	0.783744	0.802612	0.832932	0.84133	0.653064	0.750616	0.791589	0.855896	0.769767	0.644336	0.76308
	2012-08-02 10:00:00	0.895425	0.916633	0.822836	0.64127	0.697029	0.887206	0.893467	0.788474	0.618665	0.849099	0.861189	0.914891	0.735351	0.558895	0.797397	0.869806	0.839172	0.757586	0.575721	0.785956	0.861004	0.864871	0.712775	0.585175	0.771873
	2012-08-02 11:00:00	0.909785	0.878962	0.704776	0.535934	0.603786	0.898277	0.850256	0.673095	0.517306	0.852936	0.862768	0.861104	0.645996	0.466105	0.799481	0.883743	0.79243	0.641825	0.486965	0.818077	0.873703	0.836791	0.626613	0.501492	0.786907
	2012-08-02 12:00:00	0.872396	0.794644	0.562856	0.425866	0.506355	0.865686	0.766418	0.550209	0.421537	0.86804	0.815224	0.751195	0.532146	0.375685	0.796226	0.8447	0.704562	0.510773	0.390943	0.826689	0.834693	0.756702	0.511807	0.406514	0.80252
	2012-08-02 13:00:00	0.785383	0.642788	0.419177	0.317075	0.410054	0.775119	0.620361	0.40979	0.312692	0.853039	0.730698	0.607518	0.409436	0.296622	0.802191	0.759997	0.595026	0.38499	0.303315	0.820973	0.754383	0.620561	0.385682	0.301796	0.823593
	2012-08-02 14:00:00	0.660157	0.459489	0.285557	0.216002	0.320584	0.641261	0.453125	0.288388	0.219264	0.852128	0.605747	0.437468	0.273265	0.211739	0.773183	0.623148	0.438191	0.265206	0.215685	0.789583	0.619353	0.4392	0.258793	0.202656	0.821838
	2012-08-02 15:00:00	0.454299	0.27597	0.169407	0.128143	0.242812	0.479451	0.306303	0.197958	0.153904	0.862069	0.467626	0.280423	0.162852	0.140865	0.730283	0.467527	0.30159	0.16749	0.145451	0.801579	0.468131	0.308277	0.206601	0.158536	0.842796
	2012-08-02 16:00:00	0.226014	0.123278	0.0756114	0.0573759	0.180009	0.216605	0.114517	0.0695416	0.0519072	0.775015	0.220275	0.106774	0.0403273	0.0499815	0.635305	0.205468	0.103993	0.0650518	0.0594035	0.720326	0.208965	0.110998	0.0799798	0.0556813	0.72734
	2012-08-02 17:00:00	0.0779364	0.0406443	0.0249288	0.023199	0.149928	0.0753019	0.0358049	0.020451	0.021842	0.770345	0.073976	0.0354837	0.0109319	0.029448	0.660577	0.0704223	0.0398047	0.026253	0.0318883	0.71925	0.0695203	0.0373356	0.0253305	0.0217602	0.742431
	2012-08-02 18:00:00	0.0117399	0.00608727	0.00373357	0.0322712	0.136867	0.0123127	0.00763546	0.00545368	0.0319671	0.731639	0.0103175	0.0203369	0.0128511	0.0341192	0.69901	0.016231	0.00326393	0.0089923	0.0457124	0.762387	0.00993919	0.00507221	0.00654497	0.0419789	0.747997
	2012-08-02 19:00:00	0.000450316	0.000233493	0.000143211	0.0818565	0.134544	0.00079808	0.000613186	0.000253528	0.0659045	0.674455	0.0193118	0.0214863	0.0243385	0.0540113	0.68898	0.00646903	0.000171406	0	0.0942315	0.700026	0.00234046	0	9.85952e-06	0.0865941	0.719911
	2012-08-02 20:00:00	0	0	0	0.146161	0.134448	0	0	0	0.138023	0.699235	0.0122744	0	0.0141681	0.0832316	0.662277	0.00601476	0.0077688	0	0.157395	0.635865	0	0	0	0.155891	0.72605
	2012-08-02 21:00:00	0	0	0	0.146161	0.134448	0	0	0.000154643	0.21666	0.683438	0.00838215	0	0.0122651	0.122679	0.629875	0.0120108	0.018931	0	0.220452	0.557001	0.000736808	0.00399382	0.00382151	0.232735	0.681261
	2012-08-02 22:00:00	0	0	0.00024003	0.146161	0.134448	4.20095e-05	0	0.00179488	0.296952	0.657643	0.0109049	0	0	0.370956	0.396269	0.00576119	0	0.0383336	0.114326	0.0744072	0.00156426	0	0.000637412	0.311362	0.538944
	2012-08-02 23:00:00	0	0	0.00574054	0.146161	0.134448	0	0	0.00634504	0.392816	0.655728	0.00677385	0	0.0126382	0.419839	0.432004	0.0147539	0	0.0419634	0.139789	0.055797	0	0.00834596	0.0100773	0.425989	0.638571
	2012-08-03	0	0	0.0389292	0.146161	0.134448	0	0	0.0296777	0.489678	0.656529	0.199461	0.131414	0.235273	0.577168	0.400911	0	0	0.0404748	0.387313	0.614321	0	0	0.00867373	0.411951	0.604166
	2012-08-03 01:00:00	0	0.000391348	0.108072	0.146161	0.134448	0	0	0.088002	0.580744	0.664996	0.194186	0.167468	0.31752	0.589167	0.392583	0	0.032635	0.151836	0.430583	0.581714	0	0	0.0631517	0.56796	0.588432
	2012-08-03 02:00:00	0	0.00935947	0.193226	0.146161	0.134448	0.00148657	0.0221122	0.184549	0.66829	0.679184	0.188156	0.198315	0.390166	0.58946	0.388686	3.06819e-05	0.0957598	0.231607	0.45958	0.546791	0	0.010674	0.155002	0.693469	0.576131
	2012-08-03 03:00:00	0.000754755	0.0634708	0.193226	0.146161	0.134448	0.00326705	0.04318	0.266517	0.688893	0.651775	0.181385	0.22377	0.448924	0.576357	0.387489	0.0210272	0.159223	0.277665	0.471503	0.510315	0.000823815	0.0719664	0.269834	0.773646	0.563468
	2012-08-03 04:00:00	0.0180507	0.176202	0.193226	0.146161	0.134584	0.0169356	0.157823	0.433697	0.768849	0.697361	0.0899571	0.249296	0.455641	0.811345	0.56977	0.0218772	0.165315	0.406285	0.817107	0.678359	0.018191	0.139561	0.40898	0.656482	0.62111
	2012-08-03 05:00:00	0.121655	0.314647	0.192986	0.150335	0.137045	0.113794	0.307331	0.54674	0.76841	0.69	0.124075	0.303952	0.569996	0.855077	0.648557	0.110236	0.294372	0.566176	0.823412	0.65632	0.114958	0.33092	0.554952	0.794365	0.680686
	2012-08-03 06:00:00	0.321773	0.305679	0.187485	0.147452	0.148967	0.306534	0.485967	0.676623	0.775863	0.714377	0.299371	0.477488	0.701023	0.850392	0.695788	0.305122	0.487531	0.704223	0.80523	0.714504	0.312141	0.491684	0.687161	0.790878	0.715511
	2012-08-03 07:00:00	0.485174	0.251568	0.154297	0.122438	0.159573	0.513675	0.665145	0.798567	0.796142	0.778712	0.51695	0.677877	0.77424	0.801339	0.717891	0.515984	0.64838	0.81261	0.761684	0.775725	0.511559	0.684189	0.802744	0.756377	0.758587
	2012-08-03 08:00:00	0.267761	0.138837	0.0851541	0.0701372	0.165981	0.619991	0.727912	0.762768	0.683401	0.723888	0.638959	0.771571	0.780013	0.729654	0.790668	0.637246	0.743127	0.830516	0.71056	0.761516	0.642046	0.770001	0.839035	0.726872	0.786498
	2012-08-03 09:00:00	0	0	0	0.00572462	0.190291	0.083076	0.172025	0.209504	0.182681	0.27392	0.203842	0.312688	0.346068	0.351037	0.624104	0.28413	0.349393	0.581011	0.480961	0.558898	0.176395	0.545818	0.609748	0.707558	0.461065
	2012-08-03 10:00:00	0	0	0	0.00572462	0.279545	0.069966	0.206835	0.178192	0.123595	0.255283	0.21754	0.296089	0.255363	0.163611	0.558551	0.293889	0.423608	0.553919	0.423718	0.550389	0.208858	0.51421	0.495197	0.649158	0.498056
	2012-08-03 11:00:00	0	0	0.0057587	0.00572462	0.373418	0.0957374	0.257682	0.2049	0.147044	0.33044	0.221647	0.270304	0.210336	0.0801587	0.555714	0.295322	0.435397	0.48046	0.3633	0.554874	0.223265	0.407796	0.368451	0.474601	0.532347
	2012-08-03 12:00:00	0	0	0.00744697	0.00572462	0.46538	0.102178	0.233263	0.188624	0.145314	0.38398	0.20225	0.238625	0.173104	0.0457603	0.562299	0.263507	0.369086	0.3771	0.278412	0.541529	0.202254	0.336963	0.279954	0.352342	0.544535
	2012-08-03 13:00:00	0	0	0.00756799	0.00572462	0.552289	0.0865412	0.178275	0.151898	0.126304	0.406357	0.165959	0.203617	0.134314	0.0305765	0.560295	0.205141	0.25433	0.261567	0.174289	0.498908	0.154926	0.25992	0.197791	0.267486	0.527713
	2012-08-03 14:00:00	0	0.00938907	0.00756799	0.00572462	0.627414	0.0662465	0.128068	0.114276	0.103314	0.374808	0.130869	0.168674	0.106604	0.040878	0.57861	0.148962	0.136391	0.15047	0.0684288	0.445126	0.0950846	0.124961	0.0852173	0.154973	0.452217
	2012-08-03 15:00:00	0	0.0121417	0.00756799	0.00572462	0.685674	0.110278	0.157491	0.129936	0.119991	0.394306	0.132275	0.149895	0.139394	0.0846654	0.708453	0.14083	0.0677167	0.06991	0	0.674082	0.0908739	0.0940041	0.068365	0.0720033	0.437175
	2012-08-03 16:00:00	0.0181078	0.012339	0.00756799	0.00587872	0.721669	0.220581	0.291372	0.224755	0.213562	0.589713	0.204081	0.179592	0.274124	0.168652	0.766099	0.183816	0.0788706	0.0944874	0	0.990529	0.177775	0.177782	0.178467	0.143313	0.570837
	2012-08-03 17:00:00	0.0234164	0.012339	0.00756799	0.0088402	0.735108	0.299916	0.383954	0.26981	0.291678	0.74866	0.334702	0.264731	0.403417	0.267755	0.716697	0.207995	0.178958	0.235809	0.0967828	0.905213	0.274931	0.268465	0.215801	0.278722	0.718518
	2012-08-03 18:00:00	0.00568921	0.00294991	0.0018093	0.0221127	0.733274	0.00533549	0.00198275	0.00151063	0.0312515	0.736224	0.00612393	0.0208174	0.0136502	0.0406121	0.723996	0.0121811	0.00186458	0.00536753	0.0412284	0.749593	0.00616735	0.00286257	0.00291572	0.0406009	0.744684
	2012-08-03 19:00:00	0.000380549	0.000197318	0.000121023	0.0579221	0.732252	0.000910179	0.000804944	0.00030568	0.0711585	0.697821	0.021891	0.0230504	0.0283907	0.0577307	0.70771	0.00736858	0	0	0.0915659	0.710772	0.00289257	0	0.000999757	0.0891842	0.736023
	2012-08-03 20:00:00	0	0	0	0.117371	0.732171	0	0	0	0.14285	0.715327	0.0142057	0	0.0167005	0.0842798	0.675378	0.00621229	0.00705284	0	0.155804	0.643679	0.000125508	0	0	0.158512	0.745804
	2012-08-03 21:00:00	0	0	0	0.209246	0.732171	0	0	0.000238774	0.233497	0.718776	0.00691264	0	0.0129552	0.122478	0.636867	0.00999655	0.0175364	0	0.218726	0.555326	0	0.00408368	0.00346368	0.239087	0.693828
	2012-08-03 22:00:00	0	0	0.000203723	0.310077	0.732171	4.20095e-05	0	0.00179488	0.296952	0.657643	0.0109049	0	0	0.370956	0.396269	0.00576119	0	0.0383336	0.114326	0.0744072	0.00156426	0	0.000637412	0.311362	0.538944
	2012-08-03 23:00:00	0	0	0.00411883	0.416124	0.732171	0	0	0.00634504	0.392816	0.655728	0.00677385	0	0.0126382	0.419839	0.432004	0.0147539	0	0.0419634	0.139789	0.055797	0	0.00834596	0.0100773	0.425989	0.638571
	2012-08-04	0	0	0.0274239	0.520014	0.732171	0	0	0.0296777	0.489678	0.656529	0.199461	0.131414	0.235273	0.577168	0.400911	0	0	0.0404748	0.387313	0.614321	0	0	0.00867373	0.411951	0.604166
	2012-08-04 01:00:00	0	0.000332153	0.0764525	0.618195	0.732171	0	0	0.088002	0.580744	0.664996	0.194186	0.167468	0.31752	0.589167	0.392583	0	0.032635	0.151836	0.430583	0.581714	0	0	0.0631517	0.56796	0.588432
	2012-08-04 02:00:00	0	0.0067154	0.155166	0.703063	0.732171	0.00148657	0.0221122	0.184549	0.66829	0.679184	0.188156	0.198315	0.390166	0.58946	0.388686	3.06819e-05	0.0957598	0.231607	0.45958	0.546791	0	0.010674	0.155002	0.693469	0.576131
	2012-08-04 03:00:00	0.000640591	0.0447124	0.276625	0.768879	0.732171	0.00326705	0.04318	0.266517	0.688893	0.651775	0.181385	0.22377	0.448924	0.576357	0.387489	0.0210272	0.159223	0.277665	0.471503	0.510315	0.000823815	0.0719664	0.269834	0.773646	0.563468
	2012-08-04 04:00:00	0.0129513	0.124649	0.409924	0.809542	0.732322	0.0168557	0.162026	0.442806	0.783366	0.711173	0.0889732	0.248861	0.453976	0.817618	0.58311	0.0243262	0.176333	0.417539	0.834415	0.695514	0.0219698	0.146326	0.419568	0.663611	0.638969
	2012-08-04 05:00:00	0.0855918	0.252653	0.549916	0.824571	0.735797	0.105289	0.306911	0.555883	0.782343	0.702317	0.111912	0.292398	0.562583	0.857613	0.657261	0.102024	0.294189	0.564234	0.829485	0.6603	0.105466	0.321323	0.552573	0.792719	0.695637
	2012-08-04 06:00:00	0.227448	0.444299	0.683344	0.823893	0.75554	0.256275	0.451634	0.649331	0.750729	0.686933	0.23604	0.417746	0.652459	0.835474	0.69964	0.250645	0.443172	0.655982	0.788165	0.675668	0.249682	0.44969	0.659197	0.749681	0.709673
	2012-08-04 07:00:00	0.401676	0.623635	0.789835	0.806387	0.787448	0.412977	0.555003	0.656218	0.645005	0.619827	0.414025	0.573126	0.722408	0.788681	0.755196	0.432876	0.592121	0.737064	0.742235	0.735817	0.430373	0.617707	0.799586	0.796844	0.741686
	2012-08-04 08:00:00	0.629428	0.772275	0.853003	0.7693	0.821357	0.589146	0.697424	0.728786	0.653631	0.681742	0.607647	0.733804	0.763487	0.719687	0.806194	0.611423	0.723203	0.801592	0.698642	0.774907	0.617438	0.732194	0.837864	0.752391	0.789373
	2012-08-04 09:00:00	0.801068	0.867866	0.861299	0.709759	0.850702	0.797359	0.850426	0.825001	0.699321	0.838396	0.828736	0.93155	0.820569	0.666415	0.846265	0.813054	0.885873	0.878459	0.69729	0.802942	0.81229	0.893022	0.846314	0.751838	0.825037
	2012-08-04 10:00:00	0.859983	0.881458	0.793597	0.617885	0.858702	0.844463	0.853234	0.756519	0.607151	0.844099	0.861828	0.920657	0.76134	0.584779	0.844956	0.852489	0.879512	0.786771	0.613984	0.79865	0.851748	0.892298	0.778207	0.64736	0.798568
	2012-08-04 11:00:00	0.8727	0.847052	0.680369	0.517054	0.862432	0.861558	0.821461	0.656714	0.511344	0.849082	0.859575	0.867673	0.675289	0.501623	0.849667	0.870179	0.835747	0.667022	0.521994	0.806143	0.862192	0.843301	0.666385	0.528181	0.785408
	2012-08-04 12:00:00	0.839998	0.760337	0.543193	0.411007	0.861865	0.819379	0.731758	0.52855	0.409887	0.851327	0.822615	0.769656	0.57803	0.427648	0.848126	0.843834	0.765274	0.54796	0.438139	0.827097	0.833414	0.773985	0.569698	0.430904	0.812004
	2012-08-04 13:00:00	0.760927	0.624056	0.406011	0.307117	0.856922	0.749178	0.610106	0.410508	0.317205	0.850413	0.745028	0.629852	0.448545	0.339412	0.847265	0.771919	0.641095	0.414165	0.340964	0.827592	0.762751	0.646749	0.4388	0.322882	0.825674
	2012-08-04 14:00:00	0.62639	0.44516	0.276216	0.208936	0.844694	0.620641	0.452971	0.298305	0.230114	0.843668	0.622898	0.458819	0.307701	0.247775	0.828094	0.638165	0.469737	0.282918	0.243642	0.808014	0.636193	0.475997	0.308168	0.232196	0.819902
	2012-08-04 15:00:00	0.442629	0.267156	0.164019	0.124068	0.826666	0.442472	0.286387	0.192026	0.149557	0.815308	0.464249	0.283461	0.170001	0.149586	0.781555	0.457408	0.283311	0.165113	0.150496	0.799127	0.461847	0.307764	0.201934	0.159084	0.798729
	2012-08-04 16:00:00	0.232148	0.125557	0.0770092	0.0584225	0.803321	0.246419	0.151724	0.104457	0.0815395	0.75222	0.280078	0.134314	0.0744702	0.0686491	0.73536	0.251344	0.140023	0.0767464	0.0734941	0.789502	0.260255	0.145374	0.106787	0.0628821	0.790715
	2012-08-04 17:00:00	0.0726087	0.0379115	0.0232526	0.0218396	0.7814	0.0773156	0.0415257	0.0253979	0.0216916	0.711321	0.0989733	0.0446676	0.0261964	0.0394496	0.721753	0.0799512	0.0497798	0.0286912	0.0346725	0.725616	0.082042	0.0411095	0.0245305	0.0345514	0.747094
	2012-08-04 18:00:00	0.0100021	0.00518619	0.0031809	0.0319218	0.770671	0.0125186	0.0100303	0.00743275	0.0332647	0.729252	0.0212227	0.0258081	0.0232653	0.0460895	0.742412	0.0197352	0.00364196	0.00622564	0.0392705	0.77029	0.0157519	0.0063924	0.0081938	0.0399121	0.744408
	2012-08-04 19:00:00	0.000507399	0.000263091	0.000161364	0.0833121	0.768712	0.000718024	0.000418352	0	0.0784931	0.726449	0.0220002	0.0244452	0.0304622	0.0601575	0.717784	0.0067902	0	0	0.0894264	0.713845	0.00184	0	0.000758869	0.0904769	0.740028
	2012-08-04 20:00:00	0	0	0	0.158583	0.768604	0	0	0	0.153322	0.743436	0.0137943	0	0.0180166	0.0851918	0.68356	0.00499364	0.00586254	0	0.153864	0.644659	0	0	0	0.161003	0.754673
	2012-08-04 21:00:00	0	0	0	0.251276	0.768604	0	9.4779e-05	0.000388498	0.24058	0.737808	0.00868154	0	0.0151984	0.122209	0.649497	0.00962979	0.0168865	0	0.217445	0.563048	0	0.00479876	0.00350602	0.243279	0.720245
	2012-08-04 22:00:00	0	0	0.00022591	0.352188	0.768604	4.20095e-05	0	0.00179488	0.296952	0.657643	0.0109049	0	0	0.370956	0.396269	0.00576119	0	0.0383336	0.114326	0.0744072	0.00156426	0	0.000637412	0.311362	0.538944
	2012-08-04 23:00:00	0	0	0.00561952	0.457232	0.768604	0	0	0.00634504	0.392816	0.655728	0.00677385	0	0.0126382	0.419839	0.432004	0.0147539	0	0.0419634	0.139789	0.055797	0	0.00834596	0.0100773	0.425989	0.638571
	2012-08-05	0	0	0.03902	0.562639	0.768604	0	0	0.0296777	0.489678	0.656529	0.199461	0.131414	0.235273	0.577168	0.400911	0	0	0.0404748	0.387313	0.614321	0	0	0.00867373	0.411951	0.604166
	2012-08-05 01:00:00	0	0.000368328	0.109978	0.660945	0.768604	0	0	0.088002	0.580744	0.664996	0.194186	0.167468	0.31752	0.589167	0.392583	0	0.032635	0.151836	0.430583	0.581714	0	0	0.0631517	0.56796	0.588432
	2012-08-05 02:00:00	0	0.00916215	0.209649	0.745311	0.768604	0.00148657	0.0221122	0.184549	0.66829	0.679184	0.188156	0.198315	0.390166	0.58946	0.388686	3.06819e-05	0.0957598	0.231607	0.45958	0.546791	0	0.010674	0.155002	0.693469	0.576131
	2012-08-05 03:00:00	0.000710358	0.0636188	0.332189	0.809814	0.768604	0.00326705	0.04318	0.266517	0.688893	0.651775	0.181385	0.22377	0.448924	0.576357	0.387489	0.0210272	0.159223	0.277665	0.471503	0.510315	0.000823815	0.0719664	0.269834	0.773646	0.563468
	2012-08-05 04:00:00	0.0176702	0.17931	0.465595	0.849257	0.768756	0.0177926	0.167963	0.45504	0.800168	0.726803	0.0876928	0.247845	0.453002	0.819239	0.58728	0.0243024	0.179462	0.420593	0.839581	0.700293	0.0222275	0.148009	0.42337	0.666064	0.644745
	2012-08-05 05:00:00	0.121985	0.341446	0.604239	0.864985	0.772986	0.107876	0.312409	0.569033	0.801483	0.720947	0.118316	0.298511	0.557352	0.85351	0.655648	0.106772	0.297549	0.56025	0.831268	0.669592	0.105693	0.307032	0.548914	0.772193	0.698423
	2012-08-05 06:00:00	0.328147	0.532444	0.738194	0.863967	0.790016	0.315701	0.518506	0.738275	0.856859	0.790008	0.289815	0.46979	0.685199	0.846775	0.70676	0.299011	0.483894	0.696999	0.807825	0.723387	0.299332	0.494869	0.696717	0.798054	0.735124
	2012-08-05 07:00:01	0.53653	0.695495	0.834755	0.838774	0.811857	0.528496	0.673816	0.800219	0.808781	0.793263	0.539877	0.699798	0.793843	0.813908	0.775054	0.542246	0.685109	0.84425	0.79518	0.82425	0.536585	0.703722	0.844456	0.838026	0.820803
	2012-08-05 08:00:01	0.698726	0.80622	0.87533	0.7851	0.828297	0.692973	0.803708	0.856336	0.785286	0.835218	0.716142	0.849484	0.830364	0.743505	0.831157	0.706295	0.816308	0.89572	0.754072	0.827407	0.702326	0.826404	0.872616	0.812091	0.855322
	2012-08-05 09:00:01	0.804804	0.870911	0.860932	0.709706	0.840145	0.810818	0.873297	0.847407	0.716838	0.853825	0.828214	0.930335	0.825446	0.669632	0.854889	0.816999	0.896694	0.869854	0.697143	0.812826	0.815923	0.895349	0.859718	0.758353	0.838753
	2012-08-05 10:00:01	0.856153	0.88301	0.790537	0.617014	0.846239	0.849535	0.863514	0.763882	0.611963	0.844038	0.859302	0.915941	0.763501	0.588391	0.84876	0.852056	0.887172	0.781283	0.613964	0.806779	0.853661	0.889056	0.790072	0.646504	0.81457
	2012-08-05 11:00:01	0.874837	0.847348	0.678148	0.516102	0.848275	0.855949	0.822706	0.660637	0.515882	0.846707	0.852888	0.85644	0.676313	0.506507	0.841611	0.85619	0.83396	0.667562	0.523981	0.807647	0.852524	0.84746	0.684573	0.532882	0.800172
	2012-08-05 12:00:01	0.846823	0.759962	0.543326	0.411057	0.845906	0.83747	0.75475	0.551074	0.426501	0.858319	0.814793	0.759907	0.568235	0.42304	0.848702	0.835982	0.756421	0.538256	0.430322	0.818031	0.827941	0.761131	0.561413	0.419672	0.80636
	2012-08-05 13:00:01	0.75936	0.617784	0.404073	0.305651	0.835562	0.757621	0.621798	0.421447	0.324968	0.851287	0.732924	0.617338	0.438037	0.334019	0.842428	0.756565	0.623149	0.405019	0.332639	0.813043	0.749264	0.627837	0.426924	0.31017	0.812249
	2012-08-05 14:00:01	0.618842	0.440162	0.274112	0.207345	0.820137	0.615826	0.442412	0.288116	0.220667	0.828246	0.605401	0.44392	0.289709	0.234447	0.81678	0.617323	0.439411	0.270765	0.230635	0.788516	0.614021	0.452645	0.285011	0.2167	0.792651
	2012-08-05 15:00:01	0.432101	0.264916	0.162579	0.122979	0.80067	0.433151	0.275277	0.183109	0.141337	0.800877	0.445556	0.271457	0.155141	0.139104	0.763585	0.4368	0.258779	0.158424	0.142926	0.780116	0.440842	0.296896	0.18205	0.151824	0.775773
	2012-08-05 16:00:01	0.230054	0.12604	0.0773057	0.0586468	0.777014	0.229435	0.131228	0.0863753	0.0656201	0.746166	0.25452	0.122602	0.0555292	0.059689	0.698145	0.231672	0.12339	0.0735985	0.0708077	0.75551	0.241328	0.132149	0.0886956	0.0597363	0.773781
	2012-08-05 17:00:01	0.078818	0.0410225	0.0251608	0.0241526	0.755821	0.0803158	0.0429034	0.0267328	0.0237316	0.722973	0.0923947	0.0413852	0.0190094	0.0357685	0.702726	0.0787109	0.047923	0.0285414	0.035423	0.718411	0.0820858	0.038769	0.022426	0.0252685	0.757407
	2012-08-05 18:00:01	0.0130275	0.00675487	0.00414303	0.0315739	0.744357	0.0166938	0.0137075	0.00969544	0.0371964	0.748494	0.0273025	0.0298089	0.0291999	0.047891	0.747943	0.022373	0.00308903	0.00637684	0.0378401	0.779801	0.01802	0.0073082	0.0106204	0.0405608	0.737184
	2012-08-05 19:00:01	0.000298097	0.000154566	9.48016e-05	0.0784495	0.741711	0.000480438	0.00021788	0	0.0794016	0.729926	0.0218499	0.0247616	0.0307661	0.0605683	0.71939	0.00657535	0	0	0.0890125	0.714011	0.00153522	0	0.000642871	0.0906501	0.740184
	2012-08-05 20:00:01	0	0	0	0.150625	0.741648	0	0	0	0.160856	0.760169	0.0111324	0	0.0168512	0.0848636	0.680021	0.00335654	0.00518268	0	0.153506	0.637262	0	0	0	0.162181	0.746549
	2012-08-05 21:00:01	0	0	0	0.239403	0.741648	0	5.45009e-05	0.000372315	0.244065	0.741621	0.0064393	0	0.0137228	0.122358	0.642848	0.00880859	0.0166723	0	0.217504	0.555795	0	0.00428976	0.00325391	0.24301	0.705133
	2012-08-05 22:00:01	0	0	0.00022591	0.338979	0.741648	4.20095e-05	0	0.00179488	0.296952	0.657643	0.0109049	0	0	0.370956	0.396269	0.00576119	0	0.0383336	0.114326	0.0744072	0.00156426	0	0.000637412	0.311362	0.538944
	2012-08-05 23:00:01	0	0	0.00676924	0.442192	0.741648	0	0	0.00634504	0.392816	0.655728	0.00677385	0	0.0126382	0.419839	0.432004	0.0147539	0	0.0419634	0.139789	0.055797	0	0.00834596	0.0100773	0.425989	0.638571
	2012-08-06 00:00:01	0	0	0.0375979	0.54456	0.741648	0	0	0.0296777	0.489678	0.656529	0.199461	0.131414	0.235273	0.577168	0.400911	0	0	0.0404748	0.387313	0.614321	0	0	0.00867373	0.411951	0.604166
	2012-08-06 01:00:01	0	0.000368328	0.103616	0.638281	0.741648	0	0	0.088002	0.580744	0.664996	0.194186	0.167468	0.31752	0.589167	0.392583	0	0.032635	0.151836	0.430583	0.581714	0	0	0.0631517	0.56796	0.588432
	2012-08-06 02:00:01	0	0.0110367	0.199128	0.719161	0.741648	0.00148657	0.0221122	0.184549	0.66829	0.679184	0.188156	0.198315	0.390166	0.58946	0.388686	3.06819e-05	0.0957598	0.231607	0.45958	0.546791	0	0.010674	0.155002	0.693469	0.576131
	2012-08-06 03:00:01	0.000710358	0.0613003	0.316492	0.781535	0.741648	0.00326705	0.04318	0.266517	0.688893	0.651775	0.181385	0.22377	0.448924	0.576357	0.387489	0.0210272	0.159223	0.277665	0.471503	0.510315	0.000823815	0.0719664	0.269834	0.773646	0.563468
	2012-08-06 04:00:01	0.0212854	0.168937	0.448133	0.819314	0.741733	0.0175396	0.166077	0.451098	0.794724	0.721737	0.0881468	0.248215	0.453358	0.818675	0.585807	0.0243127	0.178359	0.419519	0.837766	0.698596	0.0221308	0.147426	0.421998	0.665162	0.642701
	2012-08-06 05:00:01	0.117513	0.324293	0.584355	0.834645	0.745434	0.114129	0.311855	0.55977	0.785425	0.706363	0.127153	0.307077	0.563109	0.847721	0.640494	0.110521	0.290734	0.555646	0.817713	0.654603	0.110646	0.313037	0.544076	0.766665	0.673333
	2012-08-06 06:00:01	0.304528	0.504977	0.713144	0.832643	0.760817	0.29038	0.4901	0.701033	0.811416	0.74734	0.275005	0.455211	0.662904	0.830105	0.682671	0.280166	0.458324	0.669846	0.787041	0.695491	0.277489	0.470864	0.670859	0.754641	0.70322
	2012-08-06 07:00:01	0.507919	0.669344	0.806215	0.809397	0.783885	0.496051	0.63871	0.755836	0.76031	0.747699	0.512717	0.672546	0.760292	0.795526	0.741754	0.512385	0.649222	0.817346	0.771394	0.797019	0.511015	0.691154	0.823323	0.78781	0.788361
	2012-08-06 08:00:01	0.669373	0.784173	0.847121	0.759459	0.803788	0.659484	0.759019	0.806393	0.731281	0.780447	0.688672	0.822894	0.803376	0.734996	0.790056	0.677578	0.773807	0.876206	0.730427	0.782318	0.676093	0.794341	0.835637	0.732666	0.809363
	2012-08-06 09:00:01	0.782979	0.849097	0.834069	0.687212	0.821311	0.774709	0.827634	0.807017	0.682001	0.815322	0.800185	0.901209	0.796071	0.657428	0.830446	0.784447	0.849216	0.857385	0.677291	0.77451	0.788559	0.852909	0.814822	0.709827	0.800355
	2012-08-06 10:00:01	0.842986	0.859753	0.766649	0.598435	0.83439	0.828997	0.835143	0.746756	0.602493	0.842923	0.855237	0.912981	0.751166	0.575991	0.831288	0.838605	0.855567	0.787197	0.607983	0.789085	0.836591	0.882202	0.757351	0.640041	0.783592
	2012-08-06 11:00:01	0.854592	0.819454	0.655501	0.498858	0.842152	0.833971	0.798743	0.648267	0.511369	0.857228	0.851441	0.853818	0.670958	0.496142	0.818588	0.840804	0.803711	0.675125	0.522035	0.805657	0.830402	0.854713	0.672034	0.53946	0.786415
	2012-08-06 12:00:01	0.815136	0.73143	0.52295	0.395646	0.84542	0.813585	0.733393	0.541194	0.422011	0.859386	0.806135	0.748303	0.564343	0.417913	0.820199	0.810702	0.723272	0.542584	0.428908	0.812428	0.79984	0.765374	0.562568	0.422205	0.800748
	2012-08-06 13:00:01	0.725808	0.592212	0.387715	0.293277	0.842333	0.721714	0.59242	0.404303	0.311972	0.836925	0.719086	0.599478	0.43344	0.329404	0.804254	0.721603	0.582997	0.40785	0.331264	0.805813	0.717155	0.626028	0.43052	0.310603	0.809537
	2012-08-06 14:00:01	0.595502	0.423616	0.263815	0.199556	0.83406	0.588239	0.421485	0.274131	0.208794	0.807185	0.591208	0.429996	0.28332	0.229143	0.796872	0.589633	0.409966	0.268053	0.227483	0.781629	0.591839	0.446695	0.277599	0.213473	0.781319
	2012-08-06 15:00:01	0.416333	0.255639	0.156891	0.118676	0.81866	0.41643	0.260036	0.168036	0.128291	0.790069	0.430823	0.260188	0.148374	0.132341	0.757557	0.413378	0.242114	0.1533	0.13751	0.772891	0.422292	0.277784	0.160244	0.135069	0.767733
	2012-08-06 16:00:01	0.221486	0.121354	0.0744314	0.0563979	0.796401	0.222747	0.125205	0.0797742	0.0603863	0.743232	0.250938	0.119929	0.0571943	0.0565934	0.71466	0.220209	0.124721	0.075535	0.072009	0.74595	0.228855	0.118526	0.0648627	0.0509739	0.782652
	2012-08-06 17:00:01	0.0766933	0.0399241	0.0244871	0.0229702	0.776513	0.0780482	0.0398397	0.0235648	0.0208076	0.715091	0.0997802	0.0428412	0.0229624	0.0383701	0.718394	0.0798907	0.0531145	0.031109	0.039069	0.713321	0.0828828	0.0400637	0.0225091	0.0363423	0.755984
	2012-08-06 18:00:01	0.0125581	0.00651151	0.00399377	0.0297964	0.765329	0.0173969	0.0153471	0.0111135	0.0366584	0.738969	0.0307883	0.0307113	0.0317501	0.0507469	0.755257	0.0241424	0.00398819	0.00625372	0.0369781	0.784538	0.0209733	0.00904424	0.0118575	0.0408488	0.735484
	2012-08-06 19:00:01	0.000304439	0.000157855	9.68187e-05	0.076228	0.762768	0.00085866	0.000710746	5.83347e-05	0.0810643	0.738278	0.0242219	0.0254858	0.033391	0.0632596	0.729057	0.00761571	0	0	0.0874112	0.722333	0.00312417	0	0.00126698	0.0907213	0.746083
	2012-08-06 20:00:01	0	0	0	0.148578	0.762704	0	0	0	0.157859	0.755999	0.0139539	0	0.0188665	0.0857746	0.688186	0.00456419	0.0053538	0	0.152846	0.646223	0	0	0	0.161878	0.759837
	2012-08-06 21:00:01	0	0	0	0.24062	0.762704	0	0.000151702	0.000474532	0.248397	0.753349	0.00759661	0	0.015137	0.122253	0.650658	0.00857672	0.0162725	0	0.216634	0.560743	0	0.0047336	0.00324706	0.245268	0.721291
	2012-08-06 22:00:01	0	0	0.000127075	0.344173	0.762704	4.20095e-05	0	0.00179488	0.296952	0.657643	0.0109049	0	0	0.370956	0.396269	0.00576119	0	0.0383336	0.114326	0.0744072	0.00156426	0	0.000637412	0.311362	0.538944
	2012-08-06 23:00:01	0	0	0.00587972	0.452518	0.762704	0	0	0.00634504	0.392816	0.655728	0.00677385	0	0.0126382	0.419839	0.432004	0.0147539	0	0.0419634	0.139789	0.055797	0	0.00834596	0.0100773	0.425989	0.638571
	2012-08-07 00:00:01	0	0	0.0353973	0.559423	0.762704	0	0	0.0296777	0.489678	0.656529	0.199461	0.131414	0.235273	0.577168	0.400911	0	0	0.0404748	0.387313	0.614321	0	0	0.00867373	0.411951	0.604166
	2012-08-07 01:00:01	0	0.000207184	0.100677	0.658304	0.762704	0	0	0.088002	0.580744	0.664996	0.194186	0.167468	0.31752	0.589167	0.392583	0	0.032635	0.151836	0.430583	0.581714	0	0	0.0631517	0.56796	0.588432
	2012-08-07 02:00:01	0	0.00958639	0.196421	0.742679	0.762704	0.00148657	0.0221122	0.184549	0.66829	0.679184	0.188156	0.198315	0.390166	0.58946	0.388686	3.06819e-05	0.0957598	0.231607	0.45958	0.546791	0	0.010674	0.155002	0.693469	0.576131
	2012-08-07 03:00:01	0.000399576	0.0577124	0.318102	0.806161	0.762704	0.00326705	0.04318	0.266517	0.688893	0.651775	0.181385	0.22377	0.448924	0.576357	0.387489	0.0210272	0.159223	0.277665	0.471503	0.510315	0.000823815	0.0719664	0.269834	0.773646	0.563468
	2012-08-07 04:00:01	0.0184883	0.164146	0.454999	0.843389	0.762762	0.0133823	0.153139	0.427112	0.768972	0.699074	0.0923292	0.251822	0.452656	0.830161	0.612053	0.0345867	0.203729	0.447616	0.871519	0.738947	0.0361728	0.163253	0.452634	0.690518	0.681483
	2012-08-07 05:00:01	0.110905	0.320041	0.598106	0.858606	0.76641	0.10246	0.302968	0.557043	0.787066	0.708114	0.120855	0.300653	0.5492	0.844589	0.647268	0.106287	0.292962	0.549356	0.824754	0.666666	0.101749	0.291463	0.538907	0.744936	0.688281
	2012-08-07 06:00:01	0.298084	0.509052	0.733682	0.857121	0.781713	0.280698	0.489197	0.708828	0.821531	0.756119	0.262748	0.443664	0.646369	0.818673	0.672239	0.266971	0.443277	0.652576	0.775751	0.680836	0.260899	0.454464	0.657314	0.73142	0.690153
	2012-08-07 07:00:01	0.506327	0.684126	0.834886	0.834848	0.804403	0.492687	0.659307	0.812158	0.817757	0.79477	0.480387	0.642019	0.735064	0.780581	0.715148	0.481062	0.615994	0.779701	0.742889	0.757868	0.478559	0.670145	0.803141	0.757324	0.74759
	2012-08-07 08:00:01	0.683675	0.811222	0.881151	0.785469	0.824317	0.661996	0.776408	0.850221	0.765478	0.804903	0.654652	0.789191	0.779379	0.724961	0.760329	0.646862	0.736037	0.835439	0.698172	0.741388	0.644605	0.767695	0.815161	0.682354	0.76453
	2012-08-07 09:00:01	0.813081	0.885545	0.869331	0.713046	0.840784	0.800646	0.867799	0.86763	0.722639	0.846306	0.775844	0.875507	0.771778	0.646218	0.79535	0.767217	0.806522	0.818227	0.640139	0.720333	0.763748	0.807884	0.763283	0.625824	0.747454
	2012-08-07 10:00:01	0.88085	0.900285	0.796866	0.621003	0.849881	0.876601	0.896715	0.810959	0.641773	0.863303	0.83042	0.885529	0.719062	0.559495	0.818128	0.832145	0.820353	0.737687	0.566501	0.738205	0.829019	0.816717	0.69537	0.557114	0.73987
	2012-08-07 11:00:01	0.894785	0.85895	0.680212	0.517451	0.852938	0.894284	0.867099	0.704921	0.544505	0.871341	0.831223	0.831437	0.630777	0.468335	0.821324	0.845214	0.773433	0.623688	0.47818	0.766677	0.838391	0.77726	0.594924	0.46089	0.745171
	2012-08-07 12:00:01	0.855442	0.762251	0.540769	0.409106	0.852569	0.859562	0.778516	0.573258	0.441014	0.869145	0.792129	0.734146	0.530208	0.390456	0.833587	0.81376	0.700517	0.506166	0.396427	0.787707	0.803445	0.701599	0.495181	0.370959	0.763456
	2012-08-07 13:00:01	0.761789	0.612069	0.399512	0.302201	0.847058	0.768863	0.626887	0.421116	0.321531	0.845115	0.704898	0.587764	0.399143	0.300543	0.820685	0.725133	0.560774	0.375103	0.300007	0.777907	0.712641	0.555632	0.360892	0.261583	0.762894
	2012-08-07 14:00:01	0.614637	0.431943	0.268791	0.20332	0.837164	0.620563	0.439012	0.278468	0.210577	0.826646	0.575357	0.417256	0.259137	0.210319	0.787486	0.58418	0.39158	0.249283	0.20636	0.750129	0.576421	0.39235	0.237455	0.181892	0.74774
	2012-08-07 15:00:01	0.418648	0.256257	0.157246	0.118944	0.8223	0.42431	0.257032	0.160467	0.121078	0.804884	0.408459	0.246401	0.129843	0.12113	0.722549	0.398365	0.22052	0.141418	0.123414	0.736526	0.398814	0.255325	0.149732	0.13062	0.727112
	2012-08-07 16:00:01	0.21841	0.119545	0.073322	0.0555282	0.802973	0.215507	0.114562	0.0695789	0.0519054	0.761106	0.222653	0.10987	0.0451001	0.0510294	0.676371	0.201505	0.106381	0.0642802	0.0589578	0.721103	0.208185	0.104751	0.0653871	0.0464903	0.744745
	2012-08-07 17:00:01	0.0755707	0.0393025	0.0241058	0.022517	0.783046	0.0749805	0.0369506	0.0216538	0.0212202	0.74202	0.0804819	0.0388126	0.0152676	0.0333892	0.68972	0.0712262	0.0429645	0.0264604	0.0326468	0.709207	0.0725759	0.0344921	0.0189933	0.0223401	0.747206
	2012-08-07 18:00:01	0.0121459	0.00629775	0.00386266	0.0288443	0.771439	0.0165961	0.0144758	0.0105001	0.0357393	0.735271	0.0286598	0.030127	0.0300176	0.0487057	0.750031	0.023185	0.00351193	0.0064827	0.0376761	0.781825	0.0193325	0.00800484	0.0113061	0.040576	0.738058
	2012-08-07 19:00:01	0.000228329	0.000118391	7.2614e-05	0.0739379	0.768961	0.00278095	0.00348961	0.00239309	0.0705254	0.702633	0.0311737	0.0246253	0.0368888	0.0658567	0.737544	0.0121621	0	0	0.0873046	0.740554	0.0100182	0.00105878	0.00445	0.0895584	0.759974
	2012-08-07 20:00:01	0	0	0	0.14576	0.768912	0	0	0	0.147813	0.739062	0.0218426	0	0.024263	0.0887121	0.70766	0.00814521	0.00614314	0	0.150923	0.670677	0.00446373	0.000146421	0	0.159717	0.790416
	2012-08-07 21:00:01	0	0	0	0.236784	0.768912	0.000280685	0.00047108	0.000731709	0.242474	0.751143	0.0139681	0	0.0197614	0.122595	0.670662	0.010392	0.0164861	0	0.215162	0.582044	0.00034188	0.0062125	0.0040537	0.245462	0.764247
	2012-08-07 22:00:01	0	0	8.67334e-05	0.339104	0.768912	4.20095e-05	0	0.00179488	0.296952	0.657643	0.0109049	0	0	0.370956	0.396269	0.00576119	0	0.0383336	0.114326	0.0744072	0.00156426	0	0.000637412	0.311362	0.538944
	2012-08-07 23:00:01	0	0	0.00566188	0.44611	0.768912	0	0	0.00634504	0.392816	0.655728	0.00677385	0	0.0126382	0.419839	0.432004	0.0147539	0	0.0419634	0.139789	0.055797	0	0.00834596	0.0100773	0.425989	0.638571
	2012-08-08 00:00:01	0	0	0.0342698	0.554038	0.768912	0	0	0.0296777	0.489678	0.656529	0.199461	0.131414	0.235273	0.577168	0.400911	0	0	0.0404748	0.387313	0.614321	0	0	0.00867373	0.411951	0.604166
	2012-08-08 01:00:01	0	0.000141412	0.0976739	0.654718	0.768912	0	0	0.088002	0.580744	0.664996	0.194186	0.167468	0.31752	0.589167	0.392583	0	0.032635	0.151836	0.430583	0.581714	0	0	0.0631517	0.56796	0.588432
	2012-08-08 02:00:01	0	0.00923121	0.192695	0.742421	0.768912	0.00148657	0.0221122	0.184549	0.66829	0.679184	0.188156	0.198315	0.390166	0.58946	0.388686	3.06819e-05	0.0957598	0.231607	0.45958	0.546791	0	0.010674	0.155002	0.693469	0.576131
	2012-08-08 03:00:01	0.000272727	0.055874	0.313031	0.810004	0.768912	0.00326705	0.04318	0.266517	0.688893	0.651775	0.181385	0.22377	0.448924	0.576357	0.387489	0.0210272	0.159223	0.277665	0.471503	0.510315	0.000823815	0.0719664	0.269834	0.773646	0.563468
	2012-08-08 04:00:01	0.0178033	0.159249	0.448299	0.851653	0.768992	0.0152106	0.179672	0.48878	0.858371	0.783082	0.0873279	0.245449	0.445909	0.83899	0.645831	0.040296	0.232763	0.48259	0.910916	0.786384	0.0459151	0.17654	0.505882	0.736062	0.733858
	2012-08-08 05:00:01	0.107486	0.314032	0.589674	0.866305	0.772105	0.100678	0.306609	0.574014	0.82288	0.742463	0.121582	0.297708	0.545344	0.859037	0.692823	0.119592	0.327907	0.586362	0.86908	0.740477	0.113869	0.297039	0.589667	0.803177	0.766427
	2012-08-08 06:00:01	0.289325	0.50114	0.726782	0.864288	0.790731	0.272249	0.47305	0.69002	0.815452	0.751298	0.264318	0.440624	0.638603	0.82434	0.722223	0.27826	0.466039	0.681488	0.809239	0.746992	0.2674	0.472407	0.713004	0.812718	0.761501
	2012-08-08 07:00:01	0.498158	0.67504	0.831273	0.842715	0.820179	0.482247	0.646588	0.798328	0.810071	0.785201	0.471575	0.631607	0.72497	0.776626	0.737195	0.475587	0.616038	0.780132	0.748959	0.773411	0.472585	0.659685	0.816603	0.790287	0.765985
	2012-08-08 08:00:01	0.677174	0.802307	0.883814	0.794754	0.847184	0.655723	0.763111	0.830886	0.750777	0.786776	0.655181	0.788495	0.781414	0.727001	0.778076	0.647925	0.744018	0.837333	0.704384	0.754781	0.647553	0.769491	0.830428	0.711925	0.780085
	2012-08-08 09:00:01	0.803726	0.880014	0.878138	0.722878	0.868584	0.795054	0.854331	0.845163	0.706006	0.825497	0.778541	0.878623	0.78072	0.654363	0.819586	0.770663	0.827614	0.822382	0.651481	0.737708	0.772527	0.829352	0.798424	0.667846	0.771136
	2012-08-08 10:00:01	0.870157	0.900824	0.812862	0.631853	0.883762	0.864755	0.878017	0.790398	0.627884	0.843378	0.831858	0.888364	0.727646	0.568629	0.835194	0.830925	0.83754	0.745534	0.578052	0.746647	0.832513	0.832352	0.72292	0.583649	0.75379
	2012-08-08 11:00:01	0.893472	0.869319	0.69705	0.529533	0.892498	0.880138	0.848622	0.687363	0.532259	0.85365	0.835868	0.83973	0.647507	0.486383	0.843833	0.849047	0.80428	0.636876	0.495922	0.774638	0.847379	0.801432	0.631044	0.487345	0.761024
	2012-08-08 12:00:01	0.867176	0.784347	0.558497	0.422528	0.896295	0.865349	0.781387	0.57171	0.438936	0.878479	0.80011	0.741078	0.532088	0.387963	0.829979	0.82587	0.708497	0.507786	0.396286	0.80287	0.816124	0.717273	0.498766	0.380432	0.778489
	2012-08-08 13:00:01	0.7831	0.641486	0.415903	0.314599	0.892384	0.779288	0.634958	0.424227	0.323893	0.865123	0.720545	0.601441	0.408392	0.304023	0.823225	0.748605	0.593136	0.381492	0.305074	0.804436	0.742105	0.592959	0.377861	0.282606	0.802471
	2012-08-08 14:00:01	0.645519	0.4562	0.282803	0.213919	0.881697	0.643417	0.459903	0.291068	0.220705	0.861413	0.597799	0.432888	0.272169	0.216696	0.790785	0.613769	0.434106	0.259066	0.214097	0.779128	0.609984	0.424447	0.257672	0.195693	0.80164
	2012-08-08 15:00:01	0.454071	0.271905	0.166859	0.126216	0.864958	0.449693	0.275524	0.171297	0.130124	0.848655	0.432189	0.257887	0.1414	0.127106	0.707994	0.427098	0.255527	0.151512	0.129804	0.755313	0.423896	0.262615	0.171387	0.136127	0.772115
	2012-08-08 16:00:01	0.23431	0.126379	0.0775135	0.0587231	0.841798	0.239636	0.132668	0.0825856	0.0633263	0.809562	0.243819	0.117222	0.0541042	0.0576459	0.651708	0.226753	0.119557	0.0687	0.0608466	0.763127	0.227466	0.129111	0.116299	0.0658905	0.749347
	2012-08-08 17:00:01	0.0703254	0.0366091	0.0224539	0.0206571	0.817813	0.0691806	0.0328089	0.0183813	0.0195394	0.759184	0.0720589	0.0394229	0.0169979	0.0316834	0.679672	0.066215	0.036005	0.023102	0.0260613	0.721214	0.0633614	0.034286	0.0231309	0.0213618	0.727275
	2012-08-08 18:00:01	0.00942493	0.00488692	0.00299735	0.0311986	0.806726	0.0116619	0.00931665	0.00676674	0.0317952	0.721367	0.017436	0.0278306	0.0224588	0.0402042	0.724426	0.017492	0.0012722	0.00659936	0.0403703	0.766134	0.0109201	0.00426665	0.0078319	0.0407074	0.737828
	2012-08-08 19:00:01	0.000279069	0.0001447	8.87505e-05	0.0839056	0.804831	0.00139205	0.00155535	0.000947597	0.067512	0.685356	0.0240099	0.0227529	0.0293947	0.0583629	0.710524	0.00877265	0	0	0.0916623	0.716407	0.00491396	0	0.00188656	0.0889065	0.741269
	2012-08-08 20:00:01	0	0	0	0.162306	0.804772	0	0	0	0.138311	0.704117	0.0151333	0	0.0167835	0.0841912	0.674736	0.0069898	0.00754075	0	0.156337	0.645814	0.00129987	0	0	0.157565	0.74644
	2012-08-08 21:00:01	0	0	0	0.258358	0.804772	0	0	0.000217363	0.232997	0.71652	0.00628532	0	0.0123763	0.122612	0.633742	0.00990495	0.0175876	0	0.218857	0.552972	0	0.00388442	0.00341491	0.238231	0.686986
	2012-08-08 22:00:01	0	0	0.000119006	0.36653	0.804772	4.20095e-05	0	0.00179488	0.296952	0.657643	0.0109049	0	0	0.370956	0.396269	0.00576119	0	0.0383336	0.114326	0.0744072	0.00156426	0	0.000637412	0.311362	0.538944
	2012-08-08 23:00:01	0	0	0.00485505	0.478718	0.804772	0	0	0.00634504	0.392816	0.655728	0.00677385	0	0.0126382	0.419839	0.432004	0.0147539	0	0.0419634	0.139789	0.055797	0	0.00834596	0.0100773	0.425989	0.638571
	2012-08-09 00:00:01	0	0	0.0382474	0.590014	0.804772	0	0	0.0296777	0.489678	0.656529	0.199461	0.131414	0.235273	0.577168	0.400911	0	0	0.0404748	0.387313	0.614321	0	0	0.00867373	0.411951	0.604166
	2012-08-09 01:00:01	0	0.00019403	0.110835	0.693524	0.804772	0	0	0.088002	0.580744	0.664996	0.194186	0.167468	0.31752	0.589167	0.392583	0	0.032635	0.151836	0.430583	0.581714	0	0	0.0631517	0.56796	0.588432
	2012-08-09 02:00:01	0	0.00791576	0.21457	0.78213	0.804772	0.00148657	0.0221122	0.184549	0.66829	0.679184	0.188156	0.198315	0.390166	0.58946	0.388686	3.06819e-05	0.0957598	0.231607	0.45958	0.546791	0	0.010674	0.155002	0.693469	0.576131
	2012-08-09 03:00:01	0.000374206	0.0623592	0.341552	0.850923	0.804772	0.00326705	0.04318	0.266517	0.688893	0.651775	0.181385	0.22377	0.448924	0.576357	0.387489	0.0210272	0.159223	0.277665	0.471503	0.510315	0.000823815	0.0719664	0.269834	0.773646	0.563468
	2012-08-09 04:00:01	0.0152664	0.180708	0.484555	0.892343	0.804872	0.0190105	0.175061	0.469767	0.817122	0.741925	0.084533	0.244752	0.452199	0.813767	0.577098	0.0189967	0.168962	0.408878	0.825698	0.683705	0.0153841	0.141188	0.413194	0.657416	0.629941
	2012-08-09 05:00:01	0.119892	0.349645	0.632751	0.906806	0.807814	0.104769	0.312405	0.57051	0.796282	0.715128	0.112648	0.293473	0.554098	0.840497	0.632776	0.0958897	0.275362	0.540564	0.80526	0.633839	0.0949393	0.301092	0.532411	0.751618	0.659603
	2012-08-09 06:00:01	0.333247	0.548956	0.775149	0.905416	0.824912	0.325589	0.522916	0.73359	0.847302	0.780637	0.296019	0.475823	0.703012	0.857097	0.715407	0.307277	0.496775	0.711474	0.816735	0.728195	0.313368	0.502468	0.701329	0.81379	0.740722
	2012-08-09 07:00:01	0.554434	0.727668	0.878597	0.880216	0.848287	0.538385	0.690183	0.836799	0.833442	0.812554	0.530314	0.69136	0.807354	0.819887	0.748422	0.535344	0.679919	0.827432	0.780897	0.78519	0.528004	0.672005	0.814672	0.792143	0.774579
	2012-08-09 08:00:01	0.725472	0.851133	0.923148	0.825309	0.865925	0.709762	0.822167	0.890395	0.789947	0.83894	0.703293	0.837411	0.835849	0.750195	0.775205	0.702638	0.800422	0.866192	0.725821	0.766285	0.686769	0.825546	0.833766	0.730304	0.783617
	2012-08-09 09:00:01	0.848947	0.921891	0.910358	0.746841	0.880838	0.837706	0.903949	0.884557	0.724255	0.862816	0.81453	0.912373	0.808702	0.66115	0.796531	0.817496	0.864696	0.835455	0.659094	0.770956	0.807286	0.886223	0.800279	0.686544	0.787917
	2012-08-09 10:00:01	0.916026	0.937966	0.838133	0.650789	0.890257	0.914613	0.933994	0.83124	0.651211	0.898732	0.871153	0.92393	0.743719	0.56497	0.80659	0.884084	0.867602	0.75698	0.582169	0.811731	0.878727	0.882638	0.735979	0.610195	0.800117
	2012-08-09 11:00:01	0.929015	0.895796	0.714369	0.542618	0.893109	0.918156	0.881035	0.704086	0.541054	0.893466	0.870827	0.869496	0.652361	0.471915	0.808785	0.894505	0.81428	0.645126	0.493909	0.83776	0.887591	0.848895	0.641998	0.514401	0.80729
	2012-08-09 12:00:01	0.892939	0.802261	0.568953	0.43043	0.890085	0.885278	0.79612	0.574684	0.438989	0.901775	0.826539	0.761493	0.5409	0.384663	0.807684	0.858624	0.734631	0.515693	0.400187	0.852446	0.85479	0.77704	0.531671	0.420594	0.832007
	2012-08-09 13:00:01	0.79862	0.651647	0.421898	0.319134	0.88132	0.796406	0.648616	0.43152	0.329546	0.888326	0.743397	0.61905	0.418876	0.304323	0.812541	0.776224	0.62205	0.391979	0.311905	0.843831	0.774282	0.648961	0.404725	0.31938	0.851326
	2012-08-09 14:00:01	0.654303	0.459907	0.285056	0.215624	0.867269	0.645537	0.458452	0.292462	0.223076	0.855668	0.61549	0.446036	0.28184	0.218793	0.785273	0.634918	0.457311	0.269804	0.221787	0.804152	0.633864	0.460319	0.272549	0.213466	0.8417
	2012-08-09 15:00:01	0.458149	0.273648	0.167918	0.127017	0.847087	0.458037	0.282961	0.178228	0.136304	0.849122	0.444669	0.264098	0.14691	0.128814	0.698415	0.440703	0.271497	0.158799	0.135233	0.766959	0.43906	0.275381	0.176932	0.139972	0.802443
	2012-08-09 16:00:01	0.232674	0.125498	0.0769729	0.0583371	0.820682	0.23764	0.132645	0.0837365	0.064246	0.795581	0.242833	0.115962	0.0520272	0.0561086	0.633343	0.227201	0.120038	0.0706052	0.062712	0.760075	0.227154	0.129269	0.114803	0.0685416	0.748194
	2012-08-09 17:00:01	0.0696087	0.0362211	0.0222159	0.0203322	0.796563	0.0679903	0.0336613	0.019894	0.0202604	0.744683	0.0651018	0.0353403	0.0112555	0.0265288	0.64436	0.0649834	0.0351016	0.024321	0.0281842	0.724128	0.060929	0.0363809	0.02715	0.0228108	0.724866
	2012-08-09 18:00:01	0.0093615	0.00485403	0.00297717	0.0286765	0.785262	0.0109699	0.00816359	0.00594085	0.0299519	0.711932	0.0130911	0.0257509	0.0181184	0.0351377	0.705215	0.0158282	0.00137589	0.00745359	0.0430448	0.761132	0.00894666	0.00388958	0.00676361	0.0408261	0.736074
	2012-08-09 19:00:01	0.000247357	0.000128257	7.86652e-05	0.0781505	0.78333	0.00135708	0.00153927	0.00102974	0.0626076	0.664558	0.0226161	0.0215301	0.0266525	0.0556593	0.697905	0.00845972	0.000590009	0	0.0937269	0.709906	0.0048859	0	0.00135825	0.087139	0.731816
	2012-08-09 20:00:01	0	0	0	0.152923	0.783277	0	0	0	0.132614	0.689609	0.0160354	0	0.0166431	0.0839822	0.672794	0.00787831	0.00818568	0	0.157115	0.647585	0.00263988	0	0	0.156209	0.745398
	2012-08-09 21:00:01	0	0	0	0.248238	0.783277	3.94584e-05	0.000200344	0.000414529	0.216943	0.691841	0.0127577	0	0.0160014	0.12206	0.648933	0.0130147	0.018819	0	0.219735	0.572828	0.00274096	0.00535941	0.00450313	0.237483	0.723606
	2012-08-09 22:00:01	0	0	0.000149262	0.354931	0.783277	4.20095e-05	0	0.00179488	0.296952	0.657643	0.0109049	0	0	0.370956	0.396269	0.00576119	0	0.0383336	0.114326	0.0744072	0.00156426	0	0.000637412	0.311362	0.538944
	2012-08-09 23:00:01	0	0	0.00466343	0.466324	0.783277	0	0	0.00634504	0.392816	0.655728	0.00677385	0	0.0126382	0.419839	0.432004	0.0147539	0	0.0419634	0.139789	0.055797	0	0.00834596	0.0100773	0.425989	0.638571
	2012-08-10 00:00:01	0	0	0.0349334	0.575097	0.783277	0	0	0.0296777	0.489678	0.656529	0.199461	0.131414	0.235273	0.577168	0.400911	0	0	0.0404748	0.387313	0.614321	0	0	0.00867373	0.411951	0.604166
	2012-08-10 01:00:01	0	0.000243359	0.103237	0.67649	0.783277	0	0	0.088002	0.580744	0.664996	0.194186	0.167468	0.31752	0.589167	0.392583	0	0.032635	0.151836	0.430583	0.581714	0	0	0.0631517	0.56796	0.588432
	2012-08-10 02:00:01	0	0.00760334	0.202166	0.764127	0.783277	0.00148657	0.0221122	0.184549	0.66829	0.679184	0.188156	0.198315	0.390166	0.58946	0.388686	3.06819e-05	0.0957598	0.231607	0.45958	0.546791	0	0.010674	0.155002	0.693469	0.576131
	2012-08-10 03:00:01	0.000469344	0.056956	0.328173	0.829934	0.783277	0.00326705	0.04318	0.266517	0.688893	0.651775	0.181385	0.22377	0.448924	0.576357	0.387489	0.0210272	0.159223	0.277665	0.471503	0.510315	0.000823815	0.0719664	0.269834	0.773646	0.563468
	2012-08-10 04:00:01	0.0146638	0.168319	0.469222	0.868897	0.783338	0.0154803	0.160708	0.441433	0.785073	0.713369	0.089676	0.249623	0.452688	0.824927	0.599689	0.0291351	0.19138	0.433629	0.855676	0.719259	0.028849	0.155467	0.436974	0.67723	0.662814
	2012-08-10 05:00:01	0.109376	0.329371	0.616336	0.882957	0.787321	0.0949251	0.296674	0.550813	0.777076	0.698016	0.112668	0.292955	0.544258	0.839353	0.6392	0.0970386	0.281361	0.537754	0.814175	0.649517	0.0920581	0.283413	0.528181	0.732242	0.673789
	2012-08-10 06:00:01	0.309957	0.527455	0.75562	0.881329	0.807832	0.297831	0.497469	0.705984	0.812454	0.746896	0.273974	0.454794	0.676579	0.838479	0.686569	0.281197	0.462696	0.676635	0.789788	0.689334	0.283493	0.472077	0.669416	0.760662	0.699747
	2012-08-10 07:00:01	0.525849	0.708071	0.859393	0.858441	0.807247	0.516339	0.66866	0.800859	0.793357	0.773406	0.512441	0.673705	0.783258	0.807729	0.721868	0.514802	0.652331	0.809009	0.763339	0.767467	0.510214	0.66993	0.797862	0.755473	0.74992
	2012-08-10 08:00:01	0.707294	0.836808	0.906945	0.806774	0.783967	0.6813	0.792887	0.855696	0.75727	0.799432	0.678214	0.811576	0.809815	0.739415	0.748857	0.674425	0.762919	0.848136	0.706468	0.743118	0.66307	0.801408	0.810619	0.676204	0.755156
	2012-08-10 09:00:01	0.839738	0.909964	0.895014	0.731942	0.758702	0.828994	0.896036	0.883292	0.729823	0.867662	0.81168	0.911268	0.797494	0.652801	0.784691	0.809787	0.839973	0.844601	0.655271	0.757757	0.797373	0.863988	0.775088	0.653071	0.768334
	2012-08-10 10:00:01	0.906575	0.923066	0.820516	0.636627	0.763791	0.902151	0.922735	0.827725	0.652411	0.895628	0.85903	0.911785	0.72898	0.55278	0.788876	0.867707	0.829649	0.754248	0.569988	0.781726	0.856685	0.858905	0.705379	0.576945	0.765162
	2012-08-10 11:00:01	0.91522	0.88199	0.698204	0.529934	0.767551	0.91423	0.878586	0.706631	0.545338	0.897407	0.86181	0.859917	0.641846	0.461499	0.795609	0.882834	0.785665	0.640335	0.483903	0.814576	0.869752	0.832902	0.621159	0.498347	0.78131
	2012-08-10 12:00:01	0.873651	0.783732	0.553303	0.418541	0.765913	0.869071	0.774356	0.560571	0.430441	0.881335	0.810656	0.747827	0.529166	0.373818	0.80008	0.839025	0.69572	0.50956	0.38942	0.818368	0.824434	0.742674	0.501147	0.398799	0.790046
	2012-08-10 13:00:01	0.785789	0.633264	0.409517	0.309769	0.759385	0.791476	0.641972	0.42695	0.325281	0.887085	0.716021	0.59047	0.392088	0.280364	0.774894	0.74311	0.560857	0.374244	0.288053	0.795772	0.733154	0.591183	0.364952	0.286662	0.795599
	2012-08-10 14:00:01	0.637857	0.445266	0.275473	0.208375	0.748057	0.644419	0.454198	0.286758	0.216776	0.862679	0.593316	0.423752	0.260283	0.198924	0.742124	0.608171	0.414437	0.259356	0.205343	0.768138	0.603191	0.416145	0.244183	0.192126	0.801754
	2012-08-10 15:00:01	0.435526	0.260224	0.159618	0.120739	0.730045	0.434985	0.262235	0.16292	0.123161	0.824203	0.418966	0.248032	0.131639	0.117968	0.674071	0.413199	0.239894	0.149474	0.125324	0.730179	0.409179	0.242958	0.149839	0.12429	0.75409
	2012-08-10 16:00:01	0.220883	0.118401	0.0726201	0.0550003	0.705921	0.219969	0.117746	0.0719434	0.0541406	0.783285	0.218216	0.103861	0.0389969	0.0480338	0.598922	0.206184	0.105046	0.0670562	0.0596216	0.721044	0.205795	0.110706	0.0854028	0.0597893	0.716654
	2012-08-10 17:00:01	0.0663424	0.0344189	0.0211105	0.0206495	0.68338	0.0672629	0.0333527	0.0198769	0.020632	0.745938	0.0565816	0.0314805	0.00655258	0.0236841	0.624424	0.0607871	0.0339673	0.0246175	0.0295607	0.715982	0.0561758	0.0346213	0.0238215	0.0234273	0.718614
	2012-08-10 18:00:01	0.0074651	0.00387073	0.00237408	0.033063	0.67259	0.00830386	0.00553179	0.00416366	0.0268861	0.69336	0.0109237	0.027168	0.0175282	0.0319021	0.691734	0.0137427	0.000504686	0.0069668	0.0435825	0.754507	0.00680036	0.00290352	0.00536405	0.0394711	0.723309
	2012-08-10 19:00:01	3.80549e-05	1.97318e-05	1.21023e-05	0.0535127	0.671025	0.00106482	0.00126994	0.000889018	0.0597782	0.65185	0.0211062	0.0208485	0.0245552	0.0538464	0.688177	0.00782848	0.00102884	0	0.0949557	0.704058	0.0044776	0	0.000642512	0.0855657	0.722332
	2012-08-10 20:00:01	0	0	0	0.0788706	0.671016	0	0	0	0.12362	0.664842	0.016243	0	0.0152892	0.0832666	0.664298	0.0088344	0.00932074	0	0.158769	0.64613	0.00414976	0	0	0.153061	0.734581
	2012-08-10 21:00:01	0	0	0	0.12516	0.671016	1.09221e-05	0.000177267	0.000377084	0.207928	0.670926	0.0124661	0	0.0147181	0.122158	0.640854	0.0138888	0.0196527	0	0.221016	0.569913	0.00382821	0.00504323	0.004571	0.233295	0.707463
	2012-08-10 22:00:01	0	0	9.07675e-05	0.226225	0.671016	4.20095e-05	0	0.00179488	0.296952	0.657643	0.0109049	0	0	0.370956	0.396269	0.00576119	0	0.0383336	0.114326	0.0744072	0.00156426	0	0.000637412	0.311362	0.538944
	2012-08-10 23:00:01	0	0	0.00618833	0.337165	0.671016	0	0	0.00634504	0.392816	0.655728	0.00677385	0	0.0126382	0.419839	0.432004	0.0147539	0	0.0419634	0.139789	0.055797	0	0.00834596	0.0100773	0.425989	0.638571
	2012-08-11 00:00:01	0	0	0.0413355	0.446708	0.671016	0	0	0.0296777	0.489678	0.656529	0.199461	0.131414	0.235273	0.577168	0.400911	0	0	0.0404748	0.387313	0.614321	0	0	0.00867373	0.411951	0.604166
	2012-08-11 01:00:01	0	0.000147989	0.0707321	0.548106	0.671016	0	0	0.088002	0.580744	0.664996	0.194186	0.167468	0.31752	0.589167	0.392583	0	0.032635	0.151836	0.430583	0.581714	0	0	0.0631517	0.56796	0.588432
	2012-08-11 02:00:01	0	0.0100895	0.104268	0.636702	0.671016	0.00148657	0.0221122	0.184549	0.66829	0.679184	0.188156	0.198315	0.390166	0.58946	0.388686	3.06819e-05	0.0957598	0.231607	0.45958	0.546791	0	0.010674	0.155002	0.693469	0.576131
	2012-08-11 03:00:01	0.000285412	0.0673941	0.165463	0.703991	0.671016	0.00326705	0.04318	0.266517	0.688893	0.651775	0.181385	0.22377	0.448924	0.576357	0.387489	0.0210272	0.159223	0.277665	0.471503	0.510315	0.000823815	0.0719664	0.269834	0.773646	0.563468
	2012-08-11 04:00:01	0.0194587	0.115323	0.299071	0.742545	0.671066	0.0131068	0.151272	0.423047	0.762814	0.69322	0.0923271	0.251856	0.453021	0.828772	0.608243	0.0335604	0.200214	0.443688	0.866796	0.733414	0.0346969	0.161268	0.447581	0.686392	0.675656
	2012-08-11 05:00:01	0.129691	0.169852	0.445644	0.755974	0.673803	0.107793	0.291087	0.522322	0.744752	0.669382	0.130484	0.309357	0.564025	0.857895	0.659675	0.117948	0.30758	0.570175	0.838617	0.68317	0.118509	0.318021	0.557764	0.782868	0.704303
	2012-08-11 06:00:01	0.202953	0.259684	0.584363	0.753346	0.690676	0.330047	0.512827	0.711319	0.824243	0.760205	0.312779	0.490611	0.717169	0.866356	0.730933	0.324569	0.517455	0.731665	0.832761	0.755082	0.33187	0.520737	0.721084	0.845927	0.766666
	2012-08-11 07:00:01	0.197885	0.420216	0.683266	0.726778	0.713715	0.292962	0.492506	0.677466	0.683307	0.664823	0.282529	0.42836	0.487987	0.472765	0.49681	0.266076	0.490837	0.508535	0.543189	0.573972	0.297957	0.473196	0.579108	0.638024	0.547714
	2012-08-11 08:00:01	0.297875	0.611411	0.770994	0.704541	0.75161	0.369483	0.580315	0.68386	0.602446	0.626643	0.344641	0.417743	0.431932	0.28265	0.502844	0.331377	0.642814	0.451479	0.467624	0.623947	0.367208	0.44824	0.557448	0.604933	0.550592
	2012-08-11 09:00:01	0.612544	0.792845	0.826414	0.679174	0.816474	0.521632	0.684954	0.684132	0.556084	0.663405	0.486678	0.50897	0.456117	0.327998	0.544535	0.453324	0.68313	0.485587	0.447054	0.658138	0.475324	0.621709	0.563643	0.479987	0.61141
	2012-08-11 10:00:01	0.881294	0.911628	0.816188	0.632885	0.870521	0.853486	0.866384	0.765975	0.599628	0.810376	0.821292	0.867194	0.697289	0.53346	0.747687	0.825772	0.767238	0.725341	0.537749	0.72618	0.815193	0.808705	0.649738	0.516116	0.712745
	2012-08-11 11:00:01	0.916539	0.884753	0.700425	0.53182	0.8814	0.912062	0.874469	0.695976	0.534186	0.881233	0.859295	0.852654	0.636623	0.458152	0.776088	0.880954	0.781738	0.632619	0.476732	0.814491	0.874145	0.834065	0.626661	0.493627	0.786712
	2012-08-11 12:00:01	0.876873	0.790665	0.556383	0.42088	0.882345	0.876823	0.780046	0.559307	0.427649	0.883406	0.813316	0.743343	0.522403	0.364275	0.76429	0.842254	0.68899	0.503597	0.379978	0.81317	0.834422	0.756424	0.510617	0.403439	0.794863
	2012-08-11 13:00:01	0.789797	0.637654	0.41159	0.311337	0.877996	0.78696	0.630804	0.415563	0.316174	0.870454	0.72157	0.591627	0.392986	0.27708	0.750568	0.748457	0.56587	0.374652	0.285678	0.79334	0.745936	0.613415	0.379307	0.302004	0.805435
	2012-08-11 14:00:01	0.648005	0.448192	0.277541	0.209939	0.864644	0.6516	0.458116	0.287991	0.217464	0.866937	0.599648	0.423548	0.260935	0.194385	0.71029	0.612832	0.421939	0.261916	0.203556	0.763517	0.615904	0.437038	0.258232	0.205492	0.816492
	2012-08-11 15:00:01	0.439984	0.261506	0.160416	0.121343	0.848385	0.447168	0.270881	0.167962	0.127084	0.834316	0.425221	0.245328	0.131493	0.112666	0.625432	0.417508	0.250046	0.157552	0.127363	0.719184	0.418949	0.248707	0.150533	0.120268	0.776829
	2012-08-11 16:00:01	0.21638	0.11651	0.0714603	0.0541108	0.824933	0.217595	0.117417	0.071697	0.0541997	0.777384	0.209164	0.0960453	0.0338478	0.0429231	0.547784	0.19998	0.103482	0.0705883	0.0615177	0.706351	0.198401	0.104886	0.0753215	0.0584649	0.700792
	2012-08-11 17:00:01	0.0643572	0.0334093	0.0204913	0.0187164	0.802709	0.0618213	0.0287821	0.0164852	0.0184444	0.743315	0.0485465	0.02748	0.00228419	0.0208585	0.60235	0.0566698	0.0330448	0.0251096	0.0310893	0.709995	0.0518711	0.0331476	0.0209577	0.0242797	0.71021
	2012-08-11 18:00:01	0.00832134	0.0043147	0.00264638	0.0288916	0.792184	0.0100613	0.00775209	0.00551488	0.0273375	0.691358	0.011681	0.0287364	0.0184418	0.0305711	0.685818	0.0135743	0.000357643	0.00686529	0.0438122	0.752329	0.00690491	0.00274232	0.00512408	0.0380706	0.715585
	2012-08-11 19:00:01	7.61098e-05	3.94637e-05	2.42047e-05	0.0795221	0.790428	0.000611511	0.000598286	0.000380865	0.0592273	0.646319	0.0178985	0.0201705	0.0212786	0.0514738	0.672996	0.00610921	0.00126971	0	0.0962457	0.693069	0.00292439	0	0	0.0832579	0.704443
	2012-08-11 20:00:01	0	0	0	0.14455	0.790412	0	0	0	0.127201	0.668796	0.0120488	0	0.0120946	0.0825109	0.649187	0.00691669	0.00912868	0	0.15927	0.632325	0.00157592	0	0	0.151151	0.707435
	2012-08-11 21:00:01	0	0	0	0.243194	0.790412	0	0	8.9457e-05	0.21324	0.673279	0.00705858	0	0.0107325	0.123239	0.620822	0.0119847	0.0191919	0	0.220764	0.551336	0.000715864	0.00347116	0.00368142	0.229128	0.661642
	2012-08-11 22:00:01	0	0	7.46311e-05	0.35054	0.790412	4.20095e-05	0	0.00179488	0.296952	0.657643	0.0109049	0	0	0.370956	0.396269	0.00576119	0	0.0383336	0.114326	0.0744072	0.00156426	0	0.000637412	0.311362	0.538944
	2012-08-11 23:00:01	0	0	0.00425195	0.463894	0.790412	0	0	0.00634504	0.392816	0.655728	0.00677385	0	0.0126382	0.419839	0.432004	0.0147539	0	0.0419634	0.139789	0.055797	0	0.00834596	0.0100773	0.425989	0.638571
	2012-08-12 00:00:01	0	0	0.0355486	0.575902	0.790412	0	0	0.0296777	0.489678	0.656529	0.199461	0.131414	0.235273	0.577168	0.400911	0	0	0.0404748	0.387313	0.614321	0	0	0.00867373	0.411951	0.604166
	2012-08-12 01:00:01	0	0.00012168	0.105105	0.680532	0.790412	0	0	0.088002	0.580744	0.664996	0.194186	0.167468	0.31752	0.589167	0.392583	0	0.032635	0.151836	0.430583	0.581714	0	0	0.0631517	0.56796	0.588432
	2012-08-12 02:00:01	0	0.00693245	0.191096	0.766847	0.790412	0.00148657	0.0221122	0.184549	0.66829	0.679184	0.188156	0.198315	0.390166	0.58946	0.388686	3.06819e-05	0.0957598	0.231607	0.45958	0.546791	0	0.010674	0.155002	0.693469	0.576131
	2012-08-12 03:00:01	0.000234672	0.057959	0.321505	0.837074	0.790412	0.00326705	0.04318	0.266517	0.688893	0.651775	0.181385	0.22377	0.448924	0.576357	0.387489	0.0210272	0.159223	0.277665	0.471503	0.510315	0.000823815	0.0719664	0.269834	0.773646	0.563468
	2012-08-12 04:00:01	0.01337	0.171364	0.463417	0.87787	0.790447	0.0175776	0.162847	0.445168	0.780885	0.707786	0.0869241	0.245759	0.455027	0.802819	0.555309	0.0156548	0.151659	0.391316	0.796875	0.656877	0.0101198	0.130782	0.399253	0.649021	0.601963
	2012-08-12 05:00:01	0.111545	0.311444	0.613197	0.891261	0.793609	0.0925041	0.291261	0.541564	0.753545	0.674836	0.110511	0.290071	0.543309	0.81297	0.593467	0.083305	0.2444	0.50394	0.762387	0.590926	0.0789203	0.274408	0.508506	0.706558	0.60565
	2012-08-12 06:00:01	0.317124	0.517254	0.757096	0.88971	0.810879	0.305853	0.492995	0.682987	0.774532	0.711282	0.289531	0.468127	0.694217	0.834722	0.663518	0.290915	0.464382	0.684187	0.778264	0.682164	0.300961	0.463418	0.661061	0.753839	0.669368
	2012-08-12 07:00:01	0.489107	0.697603	0.864121	0.866036	0.832765	0.523039	0.664349	0.776052	0.761323	0.744112	0.535503	0.694952	0.804122	0.815442	0.718208	0.536277	0.673201	0.832124	0.774761	0.783669	0.530779	0.667357	0.789906	0.746272	0.755568
	2012-08-12 08:00:01	0.680453	0.828524	0.908674	0.813422	0.844207	0.606604	0.725032	0.789608	0.698212	0.733066	0.603388	0.735707	0.732148	0.69079	0.679716	0.592458	0.66655	0.783244	0.648739	0.695718	0.597133	0.727645	0.747065	0.589556	0.700687
	2012-08-12 09:00:01	0.856292	0.929748	0.915524	0.748376	0.857047	0.853717	0.918837	0.896497	0.729504	0.871865	0.836469	0.927833	0.81585	0.655511	0.765995	0.839196	0.876438	0.847059	0.661127	0.808412	0.824341	0.884682	0.799605	0.694752	0.801945
	2012-08-12 10:00:01	0.91744	0.942649	0.839047	0.649732	0.804291	0.908795	0.928036	0.823051	0.644119	0.880251	0.864013	0.906226	0.721416	0.542435	0.742603	0.874329	0.822373	0.747966	0.558472	0.791737	0.86627	0.862438	0.717701	0.575968	0.769452
	2012-08-12 11:00:01	0.936823	0.897319	0.714913	0.542386	0.790569	0.934817	0.903866	0.720829	0.553087	0.914381	0.870803	0.856092	0.633024	0.449887	0.738569	0.892594	0.780458	0.631845	0.472203	0.817919	0.88739	0.83678	0.638599	0.493221	0.79019
	2012-08-12 12:00:01	0.900556	0.804362	0.567184	0.429032	0.777334	0.896603	0.803112	0.574207	0.437383	0.908175	0.826884	0.748551	0.523651	0.362206	0.73184	0.854107	0.699672	0.503341	0.379662	0.816467	0.853783	0.762798	0.526463	0.405252	0.80523
	2012-08-12 13:00:01	0.793749	0.650868	0.419108	0.317024	0.764939	0.807049	0.651625	0.427646	0.324497	0.892975	0.745545	0.607826	0.405733	0.283702	0.734926	0.770533	0.59873	0.38191	0.294507	0.818388	0.778996	0.649528	0.408013	0.323546	0.843383
	2012-08-12 14:00:01	0.650739	0.454332	0.280786	0.212394	0.738177	0.61673	0.418664	0.258727	0.193269	0.815679	0.593678	0.41817	0.25664	0.191182	0.712379	0.606234	0.406544	0.261346	0.201557	0.754258	0.603648	0.417397	0.250182	0.199048	0.793616
	2012-08-12 15:00:01	0.461517	0.271754	0.166677	0.126079	0.722849	0.464264	0.286488	0.181011	0.139646	0.839015	0.462022	0.270265	0.156074	0.128484	0.661705	0.452941	0.29492	0.165992	0.138922	0.776402	0.461729	0.298226	0.184893	0.140687	0.853096
	2012-08-12 16:00:01	0.225488	0.120384	0.0738364	0.0558913	0.702434	0.226998	0.122941	0.0753756	0.057823	0.793356	0.234086	0.108904	0.04831	0.0494538	0.573431	0.217562	0.1181	0.0719562	0.0616477	0.749556	0.216098	0.118737	0.101714	0.0646882	0.735002
	2012-08-12 17:00:01	0.0625876	0.0324523	0.0199043	0.018724	0.681203	0.0603331	0.0277319	0.0155367	0.0177453	0.748092	0.0514735	0.0317169	0.00771327	0.0210526	0.611776	0.0563221	0.0304044	0.0230881	0.0267024	0.722267	0.0495558	0.032496	0.0234423	0.0233903	0.701667
	2012-08-12 18:00:01	0.00668498	0.00346623	0.00212598	0.0279457	0.670372	0.00734724	0.00451031	0.00305846	0.0264331	0.692386	0.00460991	0.0276607	0.0142533	0.0266183	0.666396	0.00926659	0	0.00553264	0.0448116	0.740094	0.00296777	0.00113403	0.00173002	0.0360955	0.699094
	2012-08-12 19:00:01	0	0	0	0.0747359	0.66895	0	0	0	0.0623343	0.65011	0.010318	0.0197359	0.0150141	0.0481884	0.642651	0.00162646	0.00102253	0	0.0973092	0.668857	0	0	0	0.0792666	0.663479
	2012-08-12 20:00:01	0	0	0	0.140276	0.66895	0	0	0	0.133898	0.669541	0.000758679	0	0.00297473	0.0834308	0.598209	0.00173894	0.00863627	0	0.158599	0.592682	0	0	0	0.143275	0.617408
	2012-08-12 21:00:01	0	0	0	0.219827	0.66895	0	0	0.000147858	0.220601	0.672966	0	0	0.00393649	0.128058	0.581225	0.00864147	0.0178425	0	0.217747	0.518276	0	0.00123161	0.00338436	0.219402	0.574727
	2012-08-12 22:00:01	0	0	5.24435e-05	0.258873	0.66895	4.20095e-05	0	0.00179488	0.296952	0.657643	0.0109049	0	0	0.370956	0.396269	0.00576119	0	0.0383336	0.114326	0.0744072	0.00156426	0	0.000637412	0.311362	0.538944
	2012-08-12 23:00:01	0	0	0.004849	0.350717	0.66895	0	0	0.00634504	0.392816	0.655728	0.00677385	0	0.0126382	0.419839	0.432004	0.0147539	0	0.0419634	0.139789	0.055797	0	0.00834596	0.0100773	0.425989	0.638571
	2012-08-13 00:00:01	0	0	0.0348184	0.44912	0.66895	0	0	0.0296777	0.489678	0.656529	0.199461	0.131414	0.235273	0.577168	0.400911	0	0	0.0404748	0.387313	0.614321	0	0	0.00867373	0.411951	0.604166
	2012-08-13 01:00:01	0	8.55047e-05	0.0988015	0.547125	0.66895	0	0	0.088002	0.580744	0.664996	0.194186	0.167468	0.31752	0.589167	0.392583	0	0.032635	0.151836	0.430583	0.581714	0	0	0.0631517	0.56796	0.588432
	2012-08-13 02:00:01	0	0.00790589	0.185446	0.621522	0.66895	0.00148657	0.0221122	0.184549	0.66829	0.679184	0.188156	0.198315	0.390166	0.58946	0.388686	3.06819e-05	0.0957598	0.231607	0.45958	0.546791	0	0.010674	0.155002	0.693469	0.576131
	2012-08-13 03:00:01	0.000164905	0.0567685	0.290613	0.690521	0.66895	0.00326705	0.04318	0.266517	0.688893	0.651775	0.181385	0.22377	0.448924	0.576357	0.387489	0.0210272	0.159223	0.277665	0.471503	0.510315	0.000823815	0.0719664	0.269834	0.773646	0.563468
	2012-08-13 04:00:01	0.0152473	0.161087	0.342232	0.737685	0.669532	0.0166217	0.150683	0.423962	0.746731	0.675173	0.0900364	0.244676	0.45907	0.777552	0.51554	0.00887544	0.124061	0.361501	0.74037	0.612572	0.000244258	0.116382	0.395794	0.653654	0.562097
	2012-08-13 05:00:01	0.109319	0.302269	0.463598	0.754456	0.67236	0.094407	0.283847	0.526153	0.72855	0.651542	0.11796	0.294595	0.546764	0.794139	0.565961	0.0829756	0.230669	0.490782	0.730872	0.572745	0.0797398	0.277866	0.518679	0.71407	0.57796
	2012-08-13 06:00:01	0.295426	0.465915	0.588892	0.752041	0.687658	0.293997	0.482724	0.673413	0.763977	0.70122	0.279486	0.458493	0.679671	0.823666	0.647416	0.27832	0.446795	0.664229	0.762776	0.664963	0.285388	0.451794	0.647381	0.733775	0.651631
	2012-08-13 07:00:01	0.473637	0.501212	0.688486	0.729373	0.707708	0.486798	0.625289	0.730537	0.720623	0.705262	0.501986	0.662382	0.766485	0.799265	0.711883	0.502317	0.63717	0.799391	0.756396	0.763913	0.500925	0.674731	0.793312	0.745122	0.745714
	2012-08-13 08:00:01	0.603138	0.594856	0.722856	0.680975	0.713037	0.599557	0.699908	0.755591	0.680325	0.733615	0.632718	0.763694	0.739326	0.689445	0.709956	0.614952	0.69301	0.825884	0.677982	0.743757	0.62409	0.707251	0.754601	0.615147	0.758973
	2012-08-13 09:00:01	0.493001	0.66569	0.727429	0.615434	0.723924	0.677825	0.729323	0.72428	0.605612	0.740659	0.728489	0.82266	0.716979	0.59988	0.732691	0.701183	0.723243	0.800924	0.613333	0.713879	0.706282	0.650977	0.647098	0.544976	0.731418
	2012-08-13 10:00:01	0.544102	0.705466	0.684613	0.535883	0.667959	0.487432	0.649192	0.575589	0.455354	0.67447	0.479824	0.399564	0.326573	0.298448	0.584906	0.456593	0.624599	0.482158	0.418431	0.569153	0.369131	0.445203	0.405306	0.333724	0.569957
	2012-08-13 11:00:01	0.79085	0.781664	0.655219	0.496838	0.640214	0.736168	0.690363	0.545393	0.423315	0.727415	0.756212	0.745496	0.563321	0.401232	0.727943	0.737299	0.607582	0.570681	0.42068	0.699577	0.695961	0.548768	0.428187	0.344336	0.667416
	2012-08-13 12:00:01	0.816461	0.732423	0.535403	0.404994	0.583912	0.775726	0.666022	0.474484	0.366278	0.766153	0.761605	0.701998	0.500464	0.351436	0.778084	0.772268	0.597141	0.484301	0.362591	0.743114	0.734691	0.600924	0.409764	0.318268	0.700074
	2012-08-13 13:00:01	0.716669	0.621981	0.405315	0.30659	0.50075	0.751586	0.592484	0.395094	0.303479	0.825331	0.716666	0.597537	0.399785	0.285212	0.792161	0.743818	0.553916	0.381641	0.294819	0.796646	0.723385	0.578547	0.360532	0.284052	0.780705
	2012-08-13 14:00:02	0.596092	0.446972	0.275752	0.208585	0.419109	0.546602	0.374827	0.24521	0.187199	0.729092	0.521274	0.380138	0.226347	0.17861	0.729571	0.526804	0.308563	0.225116	0.178188	0.688358	0.514019	0.304434	0.181724	0.139852	0.668187
	2012-08-13 15:00:02	0.482885	0.289229	0.177398	0.134188	0.374101	0.472135	0.309104	0.20517	0.16341	0.825517	0.468904	0.284746	0.17287	0.145024	0.735812	0.468524	0.31303	0.162947	0.142085	0.808138	0.475189	0.311757	0.225046	0.158895	0.857016
	2012-08-13 16:00:02	0.26594	0.14051	0.0861807	0.0658468	0.341741	0.281733	0.173644	0.115583	0.0936866	0.833287	0.297656	0.140677	0.0857946	0.0721844	0.65852	0.276468	0.163669	0.0845536	0.0732014	0.856918	0.280512	0.170165	0.193823	0.0946424	0.835432
	2012-08-13 17:00:02	0.0749237	0.038852	0.0238295	0.0219174	0.310766	0.0827047	0.0481287	0.0313154	0.0279652	0.735162	0.0832138	0.0397485	0.0180195	0.0264767	0.636797	0.0791591	0.0405853	0.0287113	0.0310213	0.769441	0.0753179	0.0463936	0.0456177	0.0278572	0.738366
	2012-08-13 18:00:02	0.00504862	0.00261776	0.00160558	0.0260171	0.2974	0.00463596	0.00156234	0.00119348	0.0267358	0.70049	0.00300123	0.0268231	0.0141584	0.0288503	0.678519	0.00877123	0	0.0050901	0.0435415	0.7411	0.00121659	0.000826532	0.00198466	0.0385738	0.708303
	2012-08-13 19:00:02	6.34248e-06	3.28864e-06	2.01706e-06	0.0701235	0.296326	0	0	0	0.0640055	0.660153	0.0129672	0.0204342	0.0181204	0.0498013	0.65956	0.00304921	0.000557507	0	0.0963703	0.678662	0	0	0	0.0822364	0.684264
	2012-08-13 20:00:02	0	0	0	0.124541	0.296325	0	0	0	0.131876	0.672236	0.00580336	0	0.00722571	0.0823339	0.623624	0.0040459	0.00884704	0	0.159335	0.61116	0	0	0	0.14735	0.661503
	2012-08-13 21:00:02	0	0	0	0.20238	0.296325	0	0	1.14902e-05	0.213121	0.66558	0.00305794	0	0.00729256	0.125187	0.600802	0.0108286	0.0189517	0	0.220036	0.536091	0	0.00227019	0.00336492	0.222888	0.61751
	2012-08-13 22:00:02	0	0	0.000869351	0.218707	0.296325	4.20095e-05	0	0.00179488	0.296952	0.657643	0.0109049	0	0	0.370956	0.396269	0.00576119	0	0.0383336	0.114326	0.0744072	0.00156426	0	0.000637412	0.311362	0.538944
	2012-08-13 23:00:02	0	0	0.00514551	0.226409	0.296325	0	0	0.00634504	0.392816	0.655728	0.00677385	0	0.0126382	0.419839	0.432004	0.0147539	0	0.0419634	0.139789	0.055797	0	0.00834596	0.0100773	0.425989	0.638571
	2012-08-14 00:00:02	0	0	0.0327893	0.254649	0.296325	0	0	0.0296777	0.489678	0.656529	0.199461	0.131414	0.235273	0.577168	0.400911	0	0	0.0404748	0.387313	0.614321	0	0	0.00867373	0.411951	0.604166
	2012-08-14 01:00:02	0	0.0014174	0.0927019	0.259105	0.296325	0	0	0.088002	0.580744	0.664996	0.194186	0.167468	0.31752	0.589167	0.392583	0	0.032635	0.151836	0.430583	0.581714	0	0	0.0631517	0.56796	0.588432
	2012-08-14 02:00:02	0	0.00838932	0.164644	0.264881	0.296325	0.00148657	0.0221122	0.184549	0.66829	0.679184	0.188156	0.198315	0.390166	0.58946	0.388686	3.06819e-05	0.0957598	0.231607	0.45958	0.546791	0	0.010674	0.155002	0.693469	0.576131
	2012-08-14 03:00:02	0.00273361	0.0534601	0.267548	0.288433	0.296325	0.00326705	0.04318	0.266517	0.688893	0.651775	0.181385	0.22377	0.448924	0.576357	0.387489	0.0210272	0.159223	0.277665	0.471503	0.510315	0.000823815	0.0719664	0.269834	0.773646	0.563468
	2012-08-14 04:00:02	0.0161797	0.151143	0.289133	0.320875	0.296341	0.0168211	0.149613	0.414845	0.752104	0.6839	0.098848	0.258287	0.457243	0.830313	0.608288	0.0392812	0.203787	0.44918	0.86848	0.738476	0.0407473	0.165161	0.449474	0.689458	0.677532
	2012-08-14 05:00:02	0.10037	0.267021	0.298446	0.332388	0.297711	0.092051	0.285353	0.530217	0.758646	0.681677	0.116186	0.295391	0.539477	0.842864	0.654703	0.104014	0.295488	0.547786	0.831348	0.678305	0.09787	0.281516	0.540948	0.738815	0.699601
	2012-08-14 06:00:02	0.275314	0.427826	0.331503	0.330865	0.305392	0.272789	0.478274	0.693961	0.804666	0.738832	0.25335	0.434469	0.649279	0.826662	0.686848	0.262175	0.445664	0.656059	0.783449	0.682949	0.257065	0.454347	0.662725	0.744141	0.703028
	2012-08-14 07:00:02	0.414608	0.417947	0.309749	0.309955	0.316429	0.458146	0.613913	0.743469	0.741511	0.722935	0.460858	0.621666	0.714083	0.765279	0.687912	0.45918	0.592085	0.75667	0.725045	0.735704	0.46043	0.661166	0.780619	0.723262	0.721475
	2012-08-14 08:00:02	0.549792	0.336865	0.257473	0.264635	0.344157	0.530018	0.646124	0.723614	0.649631	0.693818	0.532393	0.660245	0.640033	0.606706	0.636904	0.516245	0.617739	0.73347	0.612442	0.69862	0.546222	0.655878	0.709702	0.567578	0.700843
	2012-08-14 09:00:02	0.391445	0.280439	0.216666	0.210216	0.354514	0.662853	0.722852	0.730093	0.609723	0.736577	0.704509	0.789848	0.683055	0.566841	0.697437	0.668143	0.690368	0.773656	0.589181	0.714269	0.677928	0.598144	0.609583	0.521694	0.728586
	2012-08-14 10:00:02	0.0998877	0.122265	0.156651	0.132377	0.349141	0.344143	0.591098	0.52424	0.421095	0.612632	0.363254	0.24007	0.27869	0.380137	0.584374	0.410777	0.440643	0.564921	0.389434	0.566349	0.243309	0.550912	0.46217	0.317765	0.604342
	2012-08-14 11:00:02	0.14941	0.0995241	0.151156	0.11605	0.423456	0.241761	0.450585	0.346976	0.278663	0.467007	0.267496	0.121658	0.254391	0.451581	0.583237	0.379082	0.273516	0.618461	0.260019	0.543276	0.211617	0.379934	0.364791	0.197623	0.574442
	2012-08-14 12:00:02	0.135913	0.133687	0.143237	0.108348	0.511071	0.284234	0.312766	0.229428	0.177304	0.629522	0.300242	0.172075	0.208992	0.368906	0.586041	0.335988	0.237142	0.359966	0.163184	0.566584	0.251215	0.32219	0.167144	0.134478	0.642115
	2012-08-14 13:00:02	0.0425327	0.142743	0.105904	0.080108	0.573589	0.11599	0.243903	0.16516	0.135097	0.553401	0.170066	0.0519238	0.183593	0.390358	0.585544	0.29471	0.156009	0.431969	0.0932308	0.554408	0.164884	0.251622	0.216807	0.0964156	0.599951
	2012-08-14 14:00:02	0.121915	0.159374	0.100014	0.0756528	0.636884	0.0921231	0.148226	0.0910216	0.0717675	0.643298	0.123041	0.051263	0.121266	0.239495	0.5959	0.204604	0.0959193	0.183775	0.022195	0.564263	0.0923881	0.225718	0.157475	0.0206439	0.629448
	2012-08-14 15:00:02	0.232763	0.150613	0.0923771	0.0698763	0.689295	0.187464	0.125422	0.0735401	0.0552931	0.756753	0.140117	0.0808117	0.063386	0.0419867	0.614847	0.178823	0.0525279	0.0539478	0.0229312	0.690376	0.179978	0.0665758	0.0958812	0.0582784	0.681872
	2012-08-14 16:00:02	0.185454	0.0998497	0.0612419	0.0463432	0.701964	0.175294	0.0956144	0.0611458	0.0456155	0.649939	0.184993	0.0893602	0.0265934	0.0377639	0.546919	0.181338	0.0887465	0.0636355	0.0573973	0.669234	0.18436	0.0915784	0.0585865	0.051458	0.674038
	2012-08-14 17:00:02	0.0577102	0.0299233	0.0183532	0.0161058	0.683855	0.0553202	0.0277508	0.017117	0.0162241	0.678493	0.0488399	0.0269362	0.0006477	0.0214938	0.602643	0.0578944	0.0352861	0.0260647	0.0335915	0.700693	0.0557199	0.0340981	0.0203195	0.0243694	0.718516
	2012-08-14 18:00:02	0.00711626	0.00368985	0.00226314	0.0158464	0.674396	0.0088217	0.00686794	0.00497529	0.0257165	0.680824	0.00982421	0.0284253	0.0171951	0.0292656	0.679686	0.0125132	0.000255404	0.00664203	0.0442671	0.749241	0.00612487	0.00241917	0.00419836	0.0374043	0.71138
	2012-08-14 19:00:02	0	0	0	0.0475134	0.67288	0	0	0	0.0600755	0.64534	0.0139036	0.0197824	0.0177696	0.0494174	0.656191	0.00379499	0.00125771	0	0.097074	0.68008	0.000866422	0	0	0.0808254	0.682401
	2012-08-14 20:00:02	0	0	0	0.124158	0.67288	0	0	0	0.124213	0.655316	0.00868529	0	0.00847109	0.0821872	0.628749	0.00580412	0.00964982	0	0.16011	0.61935	0.000812956	0	0	0.146276	0.672822
	2012-08-14 21:00:02	0	0	0	0.190276	0.67288	0	0	9.93987e-06	0.209327	0.659565	0.00445501	0	0.00801857	0.124735	0.604349	0.0115644	0.0193313	0	0.220586	0.540434	0.000406065	0.00255417	0.00346306	0.222792	0.625891
	2012-08-14 22:00:02	0	0	2.42047e-05	0.262046	0.67288	4.20095e-05	0	0.00179488	0.296952	0.657643	0.0109049	0	0	0.370956	0.396269	0.00576119	0	0.0383336	0.114326	0.0744072	0.00156426	0	0.000637412	0.311362	0.538944
	2012-08-14 23:00:02	0	0	0.00293885	0.362326	0.67288	0	0	0.00634504	0.392816	0.655728	0.00677385	0	0.0126382	0.419839	0.432004	0.0147539	0	0.0419634	0.139789	0.055797	0	0.00834596	0.0100773	0.425989	0.638571
	2012-08-15 00:00:02	0	0	0.018686	0.469007	0.67288	0	0	0.0296777	0.489678	0.656529	0.199461	0.131414	0.235273	0.577168	0.400911	0	0	0.0404748	0.387313	0.614321	0	0	0.00867373	0.411951	0.604166
	2012-08-15 01:00:02	0	3.94637e-05	0.0628131	0.567874	0.67288	0	0	0.088002	0.580744	0.664996	0.194186	0.167468	0.31752	0.589167	0.392583	0	0.032635	0.151836	0.430583	0.581714	0	0	0.0631517	0.56796	0.588432
	2012-08-15 02:00:02	0	0.00479155	0.164138	0.643833	0.67288	0.00148657	0.0221122	0.184549	0.66829	0.679184	0.188156	0.198315	0.390166	0.58946	0.388686	3.06819e-05	0.0957598	0.231607	0.45958	0.546791	0	0.010674	0.155002	0.693469	0.576131
	2012-08-15 03:00:02	7.61098e-05	0.030466	0.251547	0.708818	0.67288	0.00326705	0.04318	0.266517	0.688893	0.651775	0.181385	0.22377	0.448924	0.576357	0.387489	0.0210272	0.159223	0.277665	0.471503	0.510315	0.000823815	0.0719664	0.269834	0.773646	0.563468
	2012-08-15 04:00:02	0.009241	0.102412	0.346427	0.746681	0.672921	0.00548818	0.113381	0.346467	0.666084	0.605283	0.104243	0.261798	0.45619	0.838259	0.629956	0.0491334	0.224974	0.473542	0.895353	0.773113	0.05449	0.179343	0.478307	0.714098	0.709571
	2012-08-15 05:00:02	0.0586806	0.267574	0.478974	0.758648	0.675694	0.0643661	0.229511	0.445053	0.653991	0.586722	0.116947	0.293711	0.523231	0.828608	0.649138	0.102007	0.292221	0.535992	0.827634	0.682078	0.0931002	0.263935	0.532828	0.709424	0.693094
	2012-08-15 06:00:02	0.18827	0.405335	0.617092	0.757927	0.694831	0.172763	0.35791	0.550305	0.649737	0.596849	0.188362	0.370046	0.547192	0.732586	0.598789	0.183699	0.357448	0.539404	0.700961	0.577303	0.165918	0.336499	0.546078	0.580026	0.589321
	2012-08-15 07:00:02	0.457363	0.534355	0.732048	0.746016	0.727072	0.353008	0.52789	0.671372	0.659058	0.650384	0.36891	0.521609	0.59382	0.622726	0.540162	0.348667	0.500774	0.611596	0.603346	0.640992	0.372152	0.5653	0.659409	0.614081	0.620386
	2012-08-15 08:00:02	0.59346	0.678555	0.78834	0.712637	0.761209	0.683678	0.769185	0.79708	0.700124	0.740942	0.721643	0.853564	0.848556	0.755845	0.775813	0.71799	0.815674	0.888416	0.740775	0.783455	0.701812	0.839597	0.830774	0.738194	0.796919
	2012-08-15 09:00:02	0.573195	0.743295	0.772926	0.635992	0.773218	0.60794	0.695073	0.704794	0.56939	0.707923	0.607873	0.711279	0.632474	0.552993	0.675633	0.598146	0.642914	0.706528	0.550766	0.638093	0.627052	0.603555	0.623753	0.473709	0.661499
	2012-08-15 10:00:02	0.715204	0.813883	0.735572	0.569874	0.803728	0.619653	0.645268	0.564784	0.442514	0.660057	0.667694	0.678194	0.54384	0.401277	0.635224	0.61791	0.629891	0.595346	0.456895	0.686756	0.619925	0.575685	0.506069	0.422032	0.692563
	2012-08-15 11:00:02	0.860326	0.822913	0.656536	0.498104	0.832102	0.797479	0.721482	0.561856	0.436233	0.726933	0.82121	0.817987	0.61838	0.440501	0.777088	0.817572	0.693196	0.623283	0.462528	0.741143	0.780078	0.698862	0.513107	0.427011	0.699698
	2012-08-15 12:00:02	0.854453	0.746837	0.525927	0.397824	0.834118	0.832386	0.718318	0.502977	0.384874	0.804667	0.82875	0.771112	0.55734	0.400334	0.833921	0.861411	0.750335	0.528392	0.41433	0.850472	0.856151	0.781014	0.538089	0.428053	0.828208
	2012-08-15 13:00:02	0.726747	0.598506	0.384895	0.291144	0.825103	0.747404	0.589777	0.392678	0.302973	0.824575	0.742876	0.626411	0.429578	0.313665	0.83151	0.773945	0.614899	0.402625	0.322508	0.834731	0.760172	0.634468	0.402818	0.315011	0.823436
	2012-08-15 14:00:02	0.585899	0.411238	0.254191	0.192277	0.812086	0.540592	0.364318	0.232438	0.17556	0.731895	0.54336	0.394441	0.239167	0.189555	0.750196	0.545273	0.329705	0.235633	0.190539	0.714372	0.53315	0.341541	0.202224	0.156215	0.692963
	2012-08-15 15:00:02	0.427534	0.250713	0.153772	0.116317	0.80109	0.42691	0.262109	0.169545	0.130701	0.789636	0.437093	0.264759	0.148084	0.131391	0.723097	0.432745	0.261117	0.152663	0.133099	0.759584	0.432125	0.272741	0.178594	0.141739	0.77577
	2012-08-15 16:00:02	0.207215	0.110643	0.0678618	0.0513781	0.776014	0.211139	0.11668	0.0745489	0.0565459	0.738147	0.233	0.115133	0.0520674	0.0542932	0.645947	0.21591	0.11296	0.0646583	0.0569951	0.744187	0.217966	0.120668	0.104744	0.06066	0.73451
	2012-08-15 17:00:02	0.0559914	0.0290321	0.0178066	0.0166658	0.752935	0.0527513	0.022183	0.0112666	0.012585	0.720567	0.0584611	0.0376199	0.0137517	0.0295982	0.670133	0.0562437	0.0318427	0.0209106	0.0238418	0.700069	0.0521167	0.0286885	0.0160886	0.0199754	0.71387
	2012-08-15 18:00:02	0.00617123	0.00319985	0.0019626	0.0285056	0.74371	0.00780252	0.00631299	0.00450381	0.0290067	0.703527	0.0162753	0.0346852	0.0267125	0.0376368	0.715546	0.0141149	0	0.00488617	0.0385671	0.754964	0.00590195	0.00207773	0.00666124	0.0393302	0.713439
	2012-08-15 19:00:02	0	0	0	0.0753553	0.742396	0	0	0	0.0689033	0.681581	0.0144945	0.0216607	0.021116	0.0519304	0.676059	0.00357071	0	0	0.0946846	0.685902	0	0	0	0.085654	0.701636
	2012-08-15 20:00:02	0	0	0	0.147298	0.742396	0	0	0	0.139316	0.69043	0.00422369	0	0.00712361	0.082403	0.62499	0.0028599	0.00806108	0	0.158577	0.607682	0	0	0	0.149659	0.661618
	2012-08-15 21:00:02	0	0	0	0.237509	0.742396	0	0	9.03465e-05	0.221982	0.681164	0.000657277	0	0.00634519	0.125777	0.596923	0.00939381	0.0181587	0	0.218984	0.529321	0	0.0018975	0.00325177	0.224559	0.607648
	2012-08-15 22:00:02	0	0	6.05117e-05	0.338094	0.742396	4.20095e-05	0	0.00179488	0.296952	0.657643	0.0109049	0	0	0.370956	0.396269	0.00576119	0	0.0383336	0.114326	0.0744072	0.00156426	0	0.000637412	0.311362	0.538944
	2012-08-15 23:00:02	0	0	0.00422573	0.441918	0.742396	0	0	0.00634504	0.392816	0.655728	0.00677385	0	0.0126382	0.419839	0.432004	0.0147539	0	0.0419634	0.139789	0.055797	0	0.00834596	0.0100773	0.425989	0.638571
	2012-08-16 00:00:02	0	0	0.0357221	0.544476	0.742396	0	0	0.0296777	0.489678	0.656529	0.199461	0.131414	0.235273	0.577168	0.400911	0	0	0.0404748	0.387313	0.614321	0	0	0.00867373	0.411951	0.604166
	2012-08-16 01:00:02	0	9.86592e-05	0.0996204	0.640973	0.742396	0	0	0.088002	0.580744	0.664996	0.194186	0.167468	0.31752	0.589167	0.392583	0	0.032635	0.151836	0.430583	0.581714	0	0	0.0631517	0.56796	0.588432
	2012-08-16 02:00:02	0	0.0068897	0.194729	0.725134	0.742396	0.00148657	0.0221122	0.184549	0.66829	0.679184	0.188156	0.198315	0.390166	0.58946	0.388686	3.06819e-05	0.0957598	0.231607	0.45958	0.546791	0	0.010674	0.155002	0.693469	0.576131
	2012-08-16 03:00:02	0.000190274	0.0582418	0.313989	0.788671	0.742396	0.00326705	0.04318	0.266517	0.688893	0.651775	0.181385	0.22377	0.448924	0.576357	0.387489	0.0210272	0.159223	0.277665	0.471503	0.510315	0.000823815	0.0719664	0.269834	0.773646	0.563468
	2012-08-16 04:00:02	0.0132875	0.162423	0.446964	0.825327	0.742422	0.0137762	0.146046	0.410669	0.739768	0.670681	0.091911	0.251021	0.456015	0.813917	0.574059	0.0245511	0.169735	0.411156	0.823029	0.685647	0.0217533	0.142535	0.412485	0.659658	0.626887
	2012-08-16 05:00:02	0.112135	0.31739	0.58416	0.837073	0.744756	0.0890615	0.273227	0.505785	0.715522	0.640743	0.115827	0.295313	0.546081	0.827778	0.615191	0.0933351	0.263865	0.522008	0.788811	0.620116	0.0897305	0.281849	0.516304	0.718697	0.635384
	2012-08-16 06:00:02	0.299961	0.505043	0.715577	0.835486	0.760906	0.302281	0.484084	0.677009	0.772828	0.709703	0.289011	0.467493	0.704089	0.852239	0.698754	0.297196	0.484878	0.703022	0.804197	0.703378	0.308048	0.484955	0.681816	0.78843	0.711612
	2012-08-16 07:00:02	0.499984	0.670495	0.811649	0.811661	0.784104	0.485658	0.633532	0.755869	0.754182	0.737001	0.491469	0.652406	0.750561	0.791037	0.719731	0.492386	0.628341	0.791401	0.753045	0.764756	0.491047	0.676464	0.803519	0.758017	0.753129
	2012-08-16 08:00:02	0.674066	0.790099	0.859014	0.763327	0.808402	0.659219	0.756955	0.794945	0.715788	0.763237	0.691902	0.826534	0.812138	0.741268	0.7911	0.68324	0.780698	0.876695	0.733342	0.779386	0.679621	0.806922	0.838541	0.735376	0.80647
	2012-08-16 09:00:02	0.793134	0.856089	0.847902	0.691385	0.828758	0.784272	0.832557	0.80256	0.670895	0.803347	0.810917	0.91492	0.805561	0.662427	0.825988	0.800782	0.855048	0.861268	0.678299	0.764548	0.797424	0.861034	0.801075	0.696854	0.788635
	2012-08-16 10:00:02	0.849721	0.869635	0.777101	0.601173	0.842816	0.839498	0.828793	0.720692	0.568438	0.785732	0.852763	0.912401	0.745919	0.57468	0.835921	0.853362	0.853691	0.767386	0.593419	0.76777	0.849622	0.856178	0.72436	0.600749	0.764665
	2012-08-16 11:00:02	0.857922	0.834236	0.659715	0.500588	0.851538	0.836827	0.782097	0.613924	0.475638	0.800712	0.853095	0.860789	0.667862	0.495203	0.844519	0.863223	0.818389	0.660635	0.514045	0.794917	0.85539	0.827566	0.644116	0.513496	0.771136
	2012-08-16 12:00:02	0.827459	0.7474	0.524525	0.396764	0.856113	0.808692	0.708789	0.504935	0.388238	0.806298	0.801563	0.747616	0.552393	0.409714	0.84645	0.824794	0.732513	0.52242	0.41436	0.799397	0.820591	0.734442	0.52661	0.395083	0.78376
	2012-08-16 13:00:02	0.750988	0.605353	0.388943	0.294206	0.854181	0.734524	0.583753	0.385295	0.295121	0.807569	0.720356	0.605576	0.420731	0.317929	0.8369	0.746062	0.602243	0.388534	0.315474	0.796464	0.741807	0.597939	0.391872	0.286405	0.79513
	2012-08-16 14:00:02	0.613978	0.422778	0.261374	0.19771	0.845112	0.60695	0.426694	0.271603	0.207135	0.811087	0.599818	0.438923	0.282876	0.22785	0.810547	0.614697	0.44008	0.262529	0.22166	0.777536	0.613362	0.434815	0.271725	0.20432	0.792557
	2012-08-16 15:00:02	0.416498	0.244744	0.150111	0.113548	0.827406	0.414595	0.252692	0.161117	0.123761	0.786992	0.432104	0.263079	0.149699	0.133592	0.743603	0.424342	0.254662	0.147528	0.130214	0.759527	0.426647	0.270904	0.18187	0.140333	0.759953
	2012-08-16 16:00:02	0.201393	0.107795	0.0661151	0.0500401	0.803732	0.205535	0.112625	0.0712202	0.0535579	0.732017	0.232426	0.116055	0.0535149	0.0548598	0.677484	0.211539	0.111528	0.0633098	0.0564437	0.738886	0.216851	0.115433	0.0894147	0.0526029	0.740373
	2012-08-16 17:00:02	0.0555157	0.0287855	0.0176553	0.0160662	0.781533	0.0538295	0.0234754	0.0118993	0.0118525	0.708442	0.0686703	0.0416406	0.0201726	0.0348382	0.699866	0.0600194	0.0355273	0.0221796	0.0247032	0.703644	0.057191	0.0288441	0.014563	0.0240159	0.716907
	2012-08-16 18:00:02	0.00650104	0.00337086	0.00206748	0.0256708	0.772325	0.00971247	0.0091135	0.00662128	0.0305263	0.708438	0.0229902	0.0366123	0.0324321	0.0443413	0.737208	0.0177793	0	0.0050703	0.0361376	0.767999	0.0103409	0.00376743	0.00895706	0.0403174	0.717834
	2012-08-16 19:00:02	0	0	0	0.0741378	0.770941	0.000688631	0.000741745	0.000269363	0.071714	0.700829	0.0225758	0.0235744	0.0295423	0.0588842	0.712763	0.00757641	0	0	0.0907188	0.713786	0.00312919	0	0.00120982	0.0896308	0.739535
	2012-08-16 20:00:02	0	0	0	0.149922	0.770941	0	0	0	0.146518	0.726125	0.0147205	0	0.0177541	0.0848577	0.680934	0.00600739	0.00658657	0	0.154853	0.646285	0	0	0	0.159657	0.753192
	2012-08-16 21:00:02	0	0	0	0.24486	0.770941	0	1.9337e-05	0.000293254	0.232939	0.7207	0.00869011	0	0.014374	0.122247	0.643984	0.0104419	0.0175389	0	0.218488	0.561557	0	0.00458101	0.00365161	0.24045	0.709634
	2012-08-16 22:00:02	0	0	3.83241e-05	0.350953	0.770941	4.20095e-05	0	0.00179488	0.296952	0.657643	0.0109049	0	0	0.370956	0.396269	0.00576119	0	0.0383336	0.114326	0.0744072	0.00156426	0	0.000637412	0.311362	0.538944
	2012-08-16 23:00:02	0	0	0.00358431	0.461392	0.770941	0	0	0.00634504	0.392816	0.655728	0.00677385	0	0.0126382	0.419839	0.432004	0.0147539	0	0.0419634	0.139789	0.055797	0	0.00834596	0.0100773	0.425989	0.638571
	2012-08-17 00:00:02	0	0	0.0318695	0.570384	0.770941	0	0	0.0296777	0.489678	0.656529	0.199461	0.131414	0.235273	0.577168	0.400911	0	0	0.0404748	0.387313	0.614321	0	0	0.00867373	0.411951	0.604166
	2012-08-17 01:00:02	0	6.24842e-05	0.0980108	0.67076	0.770941	0	0	0.088002	0.580744	0.664996	0.194186	0.167468	0.31752	0.589167	0.392583	0	0.032635	0.151836	0.430583	0.581714	0	0	0.0631517	0.56796	0.588432
	2012-08-17 02:00:02	0	0.00584391	0.198198	0.75701	0.770941	0.00148657	0.0221122	0.184549	0.66829	0.679184	0.188156	0.198315	0.390166	0.58946	0.388686	3.06819e-05	0.0957598	0.231607	0.45958	0.546791	0	0.010674	0.155002	0.693469	0.576131
	2012-08-17 03:00:02	0.000120507	0.0519605	0.323707	0.82117	0.770941	0.00326705	0.04318	0.266517	0.688893	0.651775	0.181385	0.22377	0.448924	0.576357	0.387489	0.0210272	0.159223	0.277665	0.471503	0.510315	0.000823815	0.0719664	0.269834	0.773646	0.563468
	2012-08-17 04:00:02	0.0112706	0.159798	0.463963	0.857962	0.770973	0.0118847	0.141446	0.401966	0.732548	0.664842	0.0939303	0.253268	0.455048	0.824067	0.595409	0.0315695	0.189281	0.432088	0.850984	0.71636	0.0314288	0.155185	0.432504	0.67491	0.656766
	2012-08-17 05:00:02	0.100091	0.323083	0.609926	0.869512	0.773207	0.0856238	0.273609	0.510759	0.729196	0.653868	0.112102	0.291676	0.54284	0.841665	0.644296	0.0975733	0.284386	0.54019	0.819283	0.656273	0.0931619	0.283953	0.531157	0.735823	0.680457
	2012-08-17 06:00:02	0.296917	0.521934	0.750468	0.868218	0.788867	0.288605	0.499642	0.720924	0.829986	0.761404	0.256176	0.438296	0.666182	0.835016	0.686948	0.265843	0.45083	0.664066	0.784238	0.674969	0.266302	0.459382	0.660355	0.748255	0.696492
	2012-08-17 07:00:02	0.523007	0.704493	0.854881	0.846822	0.81322	0.506407	0.666455	0.810891	0.804262	0.779783	0.489187	0.651397	0.769808	0.803031	0.722859	0.494475	0.635893	0.786949	0.752939	0.748793	0.490499	0.657795	0.796335	0.756445	0.73737
	2012-08-17 08:00:02	0.709686	0.834696	0.902764	0.796791	0.833165	0.68813	0.797737	0.860005	0.76091	0.804099	0.685387	0.818815	0.818945	0.744054	0.759587	0.682897	0.775729	0.852796	0.713144	0.749886	0.670319	0.809117	0.820463	0.695682	0.764522
	2012-08-17 09:00:02	0.835679	0.906274	0.887396	0.721007	0.847824	0.826628	0.891988	0.873671	0.714568	0.846869	0.805634	0.900955	0.795896	0.652946	0.772341	0.805933	0.840265	0.830649	0.647382	0.75783	0.795037	0.866784	0.779331	0.64847	0.766428
	2012-08-17 10:00:02	0.900112	0.917994	0.810526	0.626069	0.855781	0.897021	0.909773	0.804122	0.628758	0.862466	0.859803	0.90973	0.731518	0.5564	0.784809	0.86995	0.839014	0.749827	0.56977	0.791449	0.863698	0.865692	0.717728	0.583298	0.777555
	2012-08-17 11:00:02	0.912163	0.875226	0.685577	0.519976	0.857307	0.906643	0.866954	0.686743	0.525462	0.865347	0.856501	0.84994	0.637787	0.462412	0.784653	0.877632	0.788155	0.629966	0.477987	0.815615	0.874183	0.831472	0.627573	0.492225	0.790934
	2012-08-17 12:00:02	0.870334	0.775475	0.541412	0.409537	0.853973	0.86962	0.775213	0.555309	0.423594	0.87354	0.811147	0.744635	0.528234	0.375615	0.791076	0.84005	0.706622	0.503882	0.386946	0.824997	0.837062	0.754407	0.51279	0.400213	0.808575
	2012-08-17 13:00:02	0.7758	0.619853	0.397324	0.300545	0.845438	0.770855	0.61734	0.406634	0.309651	0.84767	0.723333	0.600678	0.405102	0.295631	0.801402	0.751165	0.588361	0.37949	0.299346	0.809856	0.747471	0.606501	0.377741	0.290559	0.815007
	2012-08-17 14:00:02	0.625248	0.428457	0.264626	0.200169	0.832214	0.628458	0.440676	0.277845	0.210648	0.837452	0.592676	0.427379	0.266411	0.208202	0.765619	0.607012	0.424044	0.25599	0.208008	0.769347	0.605145	0.416866	0.246774	0.188873	0.802526
	2012-08-17 15:00:02	0.41965	0.245543	0.150601	0.113919	0.812768	0.419759	0.252424	0.158639	0.12112	0.793415	0.4197	0.252153	0.137765	0.122178	0.691254	0.412754	0.244786	0.144779	0.123227	0.735235	0.411437	0.247166	0.16086	0.126454	0.754674
	2012-08-17 16:00:02	0.201076	0.107252	0.0657823	0.0497959	0.788284	0.205614	0.110908	0.0688707	0.0517573	0.746265	0.216238	0.107895	0.0454097	0.0492313	0.625533	0.20102	0.103565	0.0606886	0.0522154	0.723162	0.201495	0.107587	0.0899227	0.054327	0.713961
	2012-08-17 17:00:02	0.0539047	0.0279502	0.017143	0.0155566	0.765773	0.0527844	0.0242515	0.0134645	0.0138097	0.711033	0.0548188	0.0377889	0.0140309	0.0284569	0.664431	0.054408	0.029672	0.0199455	0.022036	0.703015	0.0488978	0.0286707	0.0173044	0.0199485	0.707036
	2012-08-17 18:00:02	0.00577166	0.00299266	0.00183552	0.024351	0.756739	0.00958525	0.0100599	0.00730774	0.0278532	0.68424	0.0199448	0.0371832	0.0300156	0.0387131	0.71879	0.0157977	0	0.00529291	0.0380717	0.758391	0.00803901	0.00298831	0.00825776	0.0389335	0.712047
	2012-08-17 19:00:02	0	0	0	0.071869	0.75551	0.000963426	0.00115422	0.000760321	0.0621338	0.661711	0.0214442	0.0214233	0.0256411	0.0548538	0.693777	0.00781574	0.000566632	0	0.0940935	0.706209	0.00415812	0	0.000866661	0.0866741	0.726983
	2012-08-17 20:00:02	0	0	0	0.144432	0.75551	0	0	0	0.131021	0.684051	0.0152285	0	0.0156451	0.0835614	0.667749	0.00774858	0.0084406	0	0.157716	0.644416	0.00245468	0	0	0.155193	0.737669
	2012-08-17 21:00:02	0	0	0	0.236777	0.75551	0	0.000132148	0.000348506	0.215441	0.686972	0.0119143	0	0.0151177	0.122121	0.644315	0.0129831	0.0189836	0	0.220138	0.569504	0.00252076	0.00506288	0.00437814	0.236096	0.713697
	2012-08-17 22:00:02	0	0	4.84093e-05	0.340703	0.75551	4.20095e-05	0	0.00179488	0.296952	0.657643	0.0109049	0	0	0.370956	0.396269	0.00576119	0	0.0383336	0.114326	0.0744072	0.00156426	0	0.000637412	0.311362	0.538944
	2012-08-17 23:00:02	0	0	0.00342294	0.44852	0.75551	0	0	0.00634504	0.392816	0.655728	0.00677385	0	0.0126382	0.419839	0.432004	0.0147539	0	0.0419634	0.139789	0.055797	0	0.00834596	0.0100773	0.425989	0.638571
	2012-08-18 00:00:02	0	0	0.0303567	0.555193	0.75551	0	0	0.0296777	0.489678	0.656529	0.199461	0.131414	0.235273	0.577168	0.400911	0	0	0.0404748	0.387313	0.614321	0	0	0.00867373	0.411951	0.604166
	2012-08-18 01:00:02	0	7.89274e-05	0.0950114	0.654543	0.75551	0	0	0.088002	0.580744	0.664996	0.194186	0.167468	0.31752	0.589167	0.392583	0	0.032635	0.151836	0.430583	0.581714	0	0	0.0631517	0.56796	0.588432
	2012-08-18 02:00:02	0	0.00558082	0.190941	0.73998	0.75551	0.00148657	0.0221122	0.184549	0.66829	0.679184	0.188156	0.198315	0.390166	0.58946	0.388686	3.06819e-05	0.0957598	0.231607	0.45958	0.546791	0	0.010674	0.155002	0.693469	0.576131
	2012-08-18 03:00:02	0.00015222	0.049494	0.313021	0.804263	0.75551	0.00326705	0.04318	0.266517	0.688893	0.651775	0.181385	0.22377	0.448924	0.576357	0.387489	0.0210272	0.159223	0.277665	0.471503	0.510315	0.000823815	0.0719664	0.269834	0.773646	0.563468
[truncated: 1,700 more rows]
